# Supplementary material for: Antiviral fibrils of self-assembled peptides with tunable compositions
Source: Nat Commun. 2024 Feb 7;15:1142. doi: 10.1038/s41467-024-45193-3 (PMC10850501; doi:10.1038/s41467-024-45193-3)
Supplement: Supplementary file 8 — Source Data [file 41467_2024_45193_MOESM8_ESM.xlsx]

## Sheet: Figure 2B
		SBP1	KSBP1	ESBP1		Normalized
	Control count	EXP Count	EXP Count	EXP Count			SBP1	KSBP1	ESBP1
	5050	2160					0.427723
	6830	878					0.128551
	4440	1850					0.416667
	5764		3745					0.649722
	5165		5285					1.02323
	6852		5379					0.785026
	51830			9605					0.185317
	53660			7419					0.138259
	9757			2757					0.282566
	7074			3186					0.450382
	8484			2016					0.237624
						Average	0.324313	0.819327	0.25883
						StDev	0.169626	0.189103	0.120048
						SEM	0.0979334	0.109179	0.0536873

## Sheet: Figure 2C
	Control		SBP1		ESBP1
	Normalized		Normalized		Normalized
MEAN	100		93.9139		56.9534
STDEV	0		5.58919		14.8585
SEM	0		3.22692		6.64493
Each data point compared to control		Relative reduction	Relative PFU	Relative reduction	Relative PFU
Exp 1	100	1.20746	98.7925	19.5024	80.4976
Exp 2	100	4.86645	95.1336	48.7742	51.2258
Exp 3	100	12.1844	87.8156	41.4563	58.5437

## Sheet: Figure 3C
	Predicted affinity
ACE2α1	-9.9
ACE2α1	-11
ACE2α1	-9.8
ACE2α1	-9.2
ACE2α1	-10.7
ACE2α1	-11.3
SBP1	-9.9
SBP1	-10.7
SBP1	-9
SBP1	-9.5
SBP1	-8.9
SBP1	-9.1
SBP2	-9.6
SBP2	-9.5
SBP2	-10.7
SBP2	-10.3
SBP2	-10.8
SBP2	-9.7
SBP3	-15.3
SBP3	-14.7
SBP3	-14.1
SBP3	-13.3
SBP3	-14.2
SBP3	-14.4

## Sheet: Figure 3G
	ESBP3 concentration
	Raw data							Normalized
Expt.	Control (0uM)	0.001	0.01	0.1	1	10		Control (0uM)	0.001	0.01	0.1	1	10
13	100	21.3516	30.0903	27.1774	35.9161	67.9581		100	78.6484	69.9097	72.8226	64.0839	32.0419
12	100	27.1774	33.0032	15.5258	41.7419	59.2193		100	72.8226	66.9968	84.4742	58.2581	40.7807
11	100	18.4387	15.5258	21.3516	24.2645	62.1322		100	81.5613	84.4742	78.6484	75.7355	37.8678
10	100	3.29779	20.6546	26.8203	40.4909	62.8068		100	96.7022	79.3454	73.1797	59.5091	37.1932
9	100	13.216	5.77734	19.5024	38.0114	62.8068		100	86.784	94.2227	80.4976	61.9886	37.1932
8	100	15.6955	10.7364	34.1383	47.9296	60.3273		100	84.3045	89.2636	65.8617	52.0704	39.6727
7	100			13.216				100			86.784
6	100			25.6137				100			74.3863
5	100			20.6546				100			79.3454
4	253			120				100			47.4308
3	248			118				100			47.5806
2	10			5				100			50
1	20			5				100			25
MEAN								100	83.4705	80.7021	66.6163	61.9409	37.4582
STDEV								0	8.08738	10.7376	18.498	7.8967	3.01949
SEM								0	3.30166	4.38363	5.13043	3.22381	1.2327

## Sheet: Figure 4J
SBP3 raw	Comparative	ESBP3 raw	Comparative	E1 raw	Comparative	E1: ESBP3 raw	Comparative
12.1844	87.8156	26.8203	73.1797	34.1383	65.8617	61.7647	38.2353
8.52543	91.4746	19.5024	80.4976	15.8434	84.1566	52.9412	47.0588
34.1383	65.8617	34.1383	65.8617	23.1614	76.8386	64.7059	35.2941
50	50	27.1774	72.8226	28	72	61.7647	38.2353
33.3	66.7	15.5258	84.4742	32	68	61.7647	38.2353
		21.3516	78.6484	40	60	52.9412	47.0588
		52.6	47.4	38.0114	61.9886	52	48
		52.4	47.6	45.45	54.55	56	44
		50	50	35.5319	64.4681	52	48
		75	25	39.2328	60.7672	57.8478	42.1522
		13.216	86.784	35.4349	64.5651	50.4091	49.5909
		25.6137	74.3863	46.8287	53.1713	57.8478	42.1522
		20.6546	79.3454			57.0295	42.9705
						54.55	45.45
						52.0704	47.9296
Average	72.3704		66.6154	Average	65.5306		43.6242
SEM	7.67618		4.26398	SEM	2.55851		1.15629

## Sheet: SI Figure 1E
Normalized to Serum free media from each plate
1 mM E1	0.1 mM E1	0.01 mM E1	1 mM SPB2	0.1 mM SPB2	0.01 mM SPB2	1 mM ESBP2	0.1 mM ESBP2	0.01 mM ESBP2	1 mM SPB3	0.1 mM SPB3	0.01 mM SPB3	1 mM ESBP3	0.1 mM ESPB3	0.01 mM ESBP3
1.69308	1.11311	1.17435	0.856831	1.07104	1.04809	1.17432	1.28907	0.944809	1.44452	0.778098	1.03746	1.06268	0.871758	0.918588
1.95245	1.46974	1.22478	1.22404	1.04426	0.921858	1.04426	1.31585	0.98306	1.39409	0.943804	0.96902	1.2464	0.976225	0.853746
1.39409	1.16715	1.21758	1.49945	0.914208	1.92022	0.940984	1.9623	1.01366	1.43732	0.954611	1.02666	1.18876	0.853746	1.06628
1.27522	1.00865	1.38689	1.3847	0.994536	0.986885	1.07486	1.4459	1.06721	1.23919	1.01585	0.961816	1.26081	0.918588	0.983429
1.28242	1.15994	1.07349	1.14754	1.05191	1.04044	1.17432	2.91093	1.10164	1.44092	0.990634	1.0879	1.4085	1.03746	0.943804
		1.65346	1.72896	1.04426	0.960109	1.18579	1.07486	1.15902			0.961816	1.10951	0.997839	0.92219
			1.3847	0.933333	1.78634	0.799454	1.12842	0.956284

## Sheet: SI Figure 1F
	10 uM	1 uM	0.1 uM	0.01 uM	0.001 uM
Repeat 1	17.6471	20.5882	58.8235	64.7059	94.1176
Repeat 2	20.5882	29.4118	47.0588	70.5882	88.2353
Repeat 3	20.5882	26.4706	50	73.5294	79.4118
Average	19.6078	25.4902	51.9608	69.6078	87.2549
StDev	1.69809	4.49273	6.12255	4.49272	7.4018
SEM	0.98039	2.59388	3.53486	2.59387	4.27343

## Sheet: SI Fig 5
	5A		5B		5C						5D										5E										4A-C
Time	E1 - Alpha	E1 - Omicron	SBP3 - Alpha	SBP3 - Omicron	ESBP3 - Alpha	ESBP3 - Omicron				Time (ns)	E1 Parallel	E1 Planar Antiparallel	E1 Antiparallel								All traj - radius 3						normalized				average
0	-10.3669	-9.6767	-4.8269	-17.6631	-10.7406	-14.8459				0	-112.018	-105.419	-101.138							Frame	1to3	all	1to7		Frame	Time	1to3	all	1to7		1to3	all	1to7
1	-0.1604	-24.1597	-4.3142	-18.5816	-36.3102	-28.2879				1	-100.487	-101.806	-100.703							1	10107.5	37987.3	5438.53		1	0.1	2526.88	2374.21	2719.26		2614.24	2319.37	2760.77
2	3.7378	-24.7454	-17.1196	-21.598	-45.947	-27.246				2	-113.982	-104.333	-90.5442							2	10553.5	37840	5595.62		2	0.2	2638.37	2365	2797.81
3	-6.1771	-13.4646	-19.3134	-23.4886	-41.851	-11.725				3	-97.7302	-112.036	-93.9805							3	10473.9	38171.7	5560.59		3	0.3	2618.47	2385.73	2780.29
4	-16.7202	-8.4279	-18.4778	-23.5973	-42.6498	-21.1178				4	-88.5645	-102.522	-100.458							4	10317.4	38340.6	5477.82		4	0.4	2579.34	2396.29	2738.91
5	-8.1252	-10.3163	-18.1805	-24.2468	-36.4928	-26.9837				5	-96.789	-94.069	-107.638							5	10318.5	38106.7	5596.94		5	0.5	2579.62	2381.67	2798.47
6	-16.0381	-6.617	-16.0706	-19.6045	-38.0443	-30.3106				6	-107.893	-102.216	-110.374							6	10582.7	38870.7	5490.71		6	0.6	2645.68	2429.42	2745.36
7	-18.2107	-35.2361	-25.1587	-21.029	-42.9434	-34.8554				7	-94.8308	-105.123	-102.216							7	10133.9	39965.9	5522.68		7	0.7	2533.46	2497.87	2761.34
8	-25.608	-27.946	-33.392	-17.6233	-39.9697	-35.3413				8	-110.921	-103.285	-104.207							8	10335.5	40683.6	5441.34		8	0.8	2583.88	2542.72	2720.67
9	-18.8441	-16.0979	-38.3303	-21.9949	-50.9853	-51.3527				9	-96.1282	-104.734	-99.1878							9	10453.6	40291.2	5544.19		9	0.9	2613.41	2518.2	2772.1
10	-17.989	-21.4514	-34.0483	-24.3106	-38.2178	-48.3981				10	-102.359	-95.8393	-111.309							10	10283	39239.5	5596.33		10	1	2570.74	2452.47	2798.17
11	-28.1606	-24.8932	-29.7079	-24.1925	-39.391	-58.9083				11	-106.024	-112.84	-102.798							11	9969.7	39917.7	5427.11		11	1.1	2492.42	2494.86	2713.55
12	-20.7327	-40.099	-23.204	-29.3604	-50.8378	-53.658				12	-97.0421	-97.9596	-113.122							12	9628.16	40025.1	5586.41		12	1.2	2407.04	2501.57	2793.2
13	-27.4215	-36.3336	-26.5485	-36.7678	-46.8575	-41.4528				13	-104.848	-101.392	-108.959							13	9815.56	39722.1	5422.43		13	1.3	2453.89	2482.63	2711.22
14	-27.4243	-28.0217	-27.3933	-32.477	-45.0458	-42.0651				14	-107.087	-109.11	-94.1737							14	9909.67	39893.8	5568.62		14	1.4	2477.42	2493.36	2784.31
15	-28.172	-25.4218	-21.711	-34.3561	-39.198	-49.683				15	-101.722	-104.465	-104.48							15	9832.81	39763.5	5616.71		15	1.5	2458.2	2485.22	2808.36
16	-31.7828	-33.3007	-36.3202	-34.6172	-51.916	-46.7674				16	-110.637	-114.605	-98.3858							16	9896.89	39346.3	5635.11		16	1.6	2474.22	2459.15	2817.55
17	-25.8837	-29.994	-17.1644	-29.4074	-41.0026	-46.7846				17	-110.047	-107.008	-102.449							17	9478.36	39150	5599.29		17	1.7	2369.59	2446.87	2799.64
18	-28.4127	-44.1959	-23.5433	-32.4119	-43.0005	-46.4513				18	-107.908	-111.207	-93.7925							18	9361.07	38636.7	5493.06		18	1.8	2340.27	2414.79	2746.53
19	-26.594	-28.8311	-25.6325	-27.8738	-47.2162	-42.8654				19	-106.962	-97.258	-97.557							19	9239.76	38527.7	5541.31		19	1.9	2309.94	2407.98	2770.65
20	-17.5716	-28.0147	-28.1127	-38.1645	-31.5079	-52.9736				20	-99.6236	-104.77	-106.719							20	9224.95	38035.5	5482.05		20	2	2306.24	2377.22	2741.03
21	-13.4984	-40.145	-25.937	-34.8973	-42.7257	-48.7138				21	-110.525	-111.577	-95.752							21	9106.65	39271.8	5477.05		21	2.1	2276.66	2454.49	2738.52
22	-18.5822	-36.2022	-29.1355	-31.4107	-39.0706	-44.7755				22	-96.1907	-108.264	-96.9952							22	9263.54	38644.7	5533.1		22	2.2	2315.88	2415.3	2766.55
23	-16.8021	-33.951	-28.6736	-37.3919	-38.9471	-54.8257				23	-107.803	-100.146	-99.1055							23	9194.37	39015.6	5486.86		23	2.3	2298.59	2438.47	2743.43
24	-17.3695	-39.3347	-19.7757	-34.5187	-42.1112	-43.8247				24	-100.363	-100.018	-97.4218							24	9225.27	38923.4	5612.51		24	2.4	2306.32	2432.71	2806.26
25	-15.0706	-28.3009	-20.7522	-30.9863	-39.2676	-45.4957				25	-100.555	-107.307	-106.939							25	9110.44	38658.9	5513.3		25	2.5	2277.61	2416.18	2756.65
26	-9.8708	-33.2042	-20.121	-34.582	-46.2056	-49.6511				26	-99.086	-106.457	-108.547							26	9394.85	37886.2	5575.43		26	2.6	2348.71	2367.89	2787.71
27	-15.3526	-38.6738	-15.1579	-37.6869	-42.647	-54.1751				27	-93.7448	-99.4645	-97.5007							27	9344.32	38043.5	5450.96		27	2.7	2336.08	2377.72	2725.48
28	-17.3911	-30.8627	-20.0357	-36.5206	-37.3014	-49.1579				28	-98.5839	-107.938	-103.669							28	9142.88	38297.4	5546.73		28	2.8	2285.72	2393.59	2773.36
29	-25.0931	-27.7381	-20.5579	-33.0417	-32.7044	-40.4489				29	-103.431	-103.037	-106.5							29	9274.45	39188.4	5386.34		29	2.9	2318.61	2449.27	2693.17
30	-19.9516	-35.3632	-22.349	-25.7142	-41.2473	-32.0405				30	-99.3883	-106.1	-108.317							30	9131.85	39539.9	5329.6		30	3	2282.96	2471.24	2664.8
31	-16.5458	-47.3531	-14.0362	-21.9468	-32.8009	-32.7496				31	-107.715	-99.1563	-108.419							31	9073.69	39293.7	5394.6		31	3.1	2268.42	2455.86	2697.3
32	-16.2405	-38.4853	-21.9941	-26.1434	-43.4877	-42.2823				32	-111.616	-104.744	-104.537							32	9314.46	38996.6	5337.69		32	3.2	2328.61	2437.28	2668.84
33	-17.2487	-30.9393	-15.9589	-35.1702	-47.4419	-57.3128				33	-97.6187	-90.2634	-101.798							33	9007.01	39233.4	5412.71		33	3.3	2251.75	2452.09	2706.35
34	-18.0888	-33.4508	-15.7073	-28.9275	-41.4368	-52.807				34	-104.676	-107.633	-99.6009							34	9175.06	39914.7	5342.54		34	3.4	2293.77	2494.67	2671.27
35	-30.3301	-38.3386	-24.5725	-32.1828	-34.1839	-64.2511				35	-101.601	-103.992	-96.2463							35	9351.19	40171.7	5347.12		35	3.5	2337.8	2510.73	2673.56
36	-25.445	-36.927	-23.2559	-36.2223	-40.6314	-58.8288				36	-95.7774	-104.8	-114.129							36	9138.21	39200.6	5539.75		36	3.6	2284.55	2450.04	2769.87
37	-27.7891	-29.2708	-15.2654	-35.78	-48.6392	-40.6244				37	-103.588	-105.693	-103.906							37	9016.96	39539.1	5551.25		37	3.7	2254.24	2471.19	2775.62
38	-26.5642	-24.8827	-16.7732	-41.8347	-41.5428	-50.2262				38	-106.984	-99.0931	-95.4107							38	9238.46	39583.4	5655.37		38	3.8	2309.61	2473.97	2827.68
39	-27.9783	-22.3454	-35.0455	-38.9326	-39.8661	-31.6344				39	-101.216	-109.645	-109.259							39	9037.19	39080.2	5557.69		39	3.9	2259.3	2442.51	2778.84
40	-16.071	-29.5286	-16.5543	-33.2291	-35.3093	-36.7041				40	-107.177	-101.153	-106.117							40	9272.17	38981	5424.39		40	4	2318.04	2436.31	2712.2
41	-15.4155	-26.0071	-18.9999	-27.6983	-44.0669	-37.1549				41	-104.244	-110.841	-112.102							41	8776.87	38481.8	5439.67		41	4.1	2194.22	2405.11	2719.84
42	-10.1804	-25.766	-19.5348	-36.2702	-42.6852	-42.2528				42	-95.9269	-106.336	-118.809							42	8992.67	39492.9	5545.59		42	4.2	2248.17	2468.3	2772.8
43	-21.05	-29.0573	-24.876	-30.036	-45.5014	-55.6825				43	-105.519	-99.118	-102.97							43	9101.86	39004.9	5548.92		43	4.3	2275.47	2437.81	2774.46
44	-25.2921	-46.1792	-22.9171	-38.6513	-33.6782	-53.6503				44	-93.8701	-106.751	-112.217							44	9243.96	38599.4	5389.84		44	4.4	2310.99	2412.46	2694.92
45	-24.2147	-38.5256	-23.4378	-30.4082	-42.8194	-52.3828				45	-98.9598	-102.564	-98.1105							45	9097.73	38381.5	5569.3		45	4.5	2274.43	2398.85	2784.65
46	-13.3753	-25.4659	-21.4775	-32.034	-38.5475	-47.4449				46	-101.675	-101.99	-103.328							46	9169.99	38619.4	5528.9		46	4.6	2292.5	2413.71	2764.45
47	-14.678	-25.1869	-11.4149	-30.1831	-38.074	-63.867				47	-105.399	-110.128	-89.567							47	9032.21	38035.3	5407.84		47	4.7	2258.05	2377.2	2703.92
48	-22.4923	-24.2729	-28.1053	-27.7336	-43.1286	-72.532				48	-111.212	-102.834	-112.245							48	9064.5	38063.5	5455.74		48	4.8	2266.12	2378.97	2727.87
49	-20.7451	-33.1972	-24.1445	-31.7229	-42.084	-64.0456				49	-98.3232	-103.256	-111.936							49	9125.78	38197.2	5463.42		49	4.9	2281.44	2387.33	2731.71
50	-22.4269	-27.3943	-19.8123	-25.4307	-45.6982	-69.0692				50	-101.427	-105.129	-107.876							50	9079.58	37990.4	5351.59		50	5	2269.9	2374.4	2675.79
51	-27.5517	-21.055	-22.8914	-29.9442	-40.7602	-67.6894				51	-109.88	-100.411	-109.084							51	8964.88	38529	5455.56		51	5.1	2241.22	2408.06	2727.78
52	-25.3864	-30.1075	-19.5485	-25.6599	-36.8183	-47.6469				52	-105.21	-105.631	-107.13							52	9193.47	38575.6	5512.24		52	5.2	2298.37	2410.97	2756.12
53	-31.6426	-31.9128	-12.1775	-34.8136	-50.6433	-37.7268				53	-119.145	-108.506	-101.397							53	9062.23	39225.4	5490.35		53	5.3	2265.56	2451.59	2745.18
54	-29.1807	-38.8864	-22.7236	-32.2017	-37.2845	-44.045				54	-107.043	-103.021	-113.863							54	9231.08	39308.7	5535.11		54	5.4	2307.77	2456.79	2767.55
55	-20.4465	-29.6811	-28.8933	-34.047	-46.7868	-37.0442				55	-110.646	-99.9739	-109.819							55	9111.95	39881.8	5525.59		55	5.5	2277.99	2492.61	2762.8
56	-22.2981	-32.2018	-38.4776	-29.2875	-46.2447	-43.4926				56	-112.114	-91.6699	-110.46							56	9071.77	40217.5	5532.17		56	5.6	2267.94	2513.59	2766.08
57	-24.8895	-39.7073	-29.9898	-27.9888	-44.9726	-51.4142				57	-104.485	-95.3779	-101.493							57	9399.35	40306.4	5447		57	5.7	2349.84	2519.15	2723.5
58	-21.2494	-39.5905	-21.696	-31.0585	-44.7783	-50.0146				58	-102.128	-107.815	-104.028							58	9298.33	39865.9	5603.73		58	5.8	2324.58	2491.62	2801.87
59	-23.7071	-24.9223	-36.5132	-23.6691	-45.8198	-41.8177				59	-105.969	-102.533	-113.547							59	9267.7	39688.9	5572.7		59	5.9	2316.92	2480.55	2786.35
60	-21.2772	-27.2312	-23.2728	-32.5493	-47.7739	-47.8334				60	-114.38	-98.1029	-112.665							60	9354.86	39597.4	5610.99		60	6	2338.72	2474.84	2805.5
61	-13.3319	-33.7529	-23.1551	-36.0278	-38.0049	-47.3263				61	-109.451	-106.856	-95.8814							61	9586.97	39899.1	5551.12		61	6.1	2396.74	2493.7	2775.56
62	-21.4372	-15.6535	-28.5284	-35.5341	-40.4366	-47.2311				62	-101.754	-101.616	-113.303							62	9512.33	40384.1	5596.48		62	6.2	2378.08	2524.01	2798.24
63	-27.7596	-30.6627	-31.4673	-33.6969	-36.9383	-42.3028				63	-111.856	-108.016	-106.947							63	9064.2	40207.5	5501.89		63	6.3	2266.05	2512.97	2750.94
64	-13.3762	-39.4043	-35.1426	-31.8507	-41.865	-47.1833				64	-105.38	-99.4276	-104.4							64	9457.09	39745.1	5626.04		64	6.4	2364.27	2484.07	2813.02
65	-24.6057	-36.5918	-34.3005	-22.9672	-27.7813	-49.8016				65	-100.561	-112.372	-91.004							65	9347.59	39317	5482.92		65	6.5	2336.9	2457.31	2741.46
66	-30.636	-39.3832	-34.2272	-28.4121	-35.1824	-56.3927				66	-103.388	-115.623	-97.2865							66	9234.92	39896.8	5383.99		66	6.6	2308.73	2493.55	2691.99
67	-18.3926	-30.6918	-34.9646	-33.9439	-31.8734	-60.8902				67	-106.267	-106.965	-106.856							67	9284.57	39531.5	5610.27		67	6.7	2321.14	2470.72	2805.13
68	-16.463	-42.3741	-39.0333	-32.062	-52.2088	-57.7874				68	-112.841	-103.069	-111.387							68	9437.98	39738.9	5415.99		68	6.8	2359.49	2483.68	2707.99
69	-6.9558	-40.8724	-28.4494	-36.5817	-51.7915	-50.5814				69	-103.291	-92.7708	-101.885							69	9477.61	39728.4	5550.71		69	6.9	2369.4	2483.02	2775.35
70	-5.0689	-30.1156	-34.663	-26.0151	-35.355	-46.0868				70	-96.8823	-119.05	-97.1693							70	9359.65	40440.1	5370.5		70	7	2339.91	2527.51	2685.25
71	0	-41.9756	-31.9101	-28.8474	-45.1635	-49.3593				71	-93.5531	-111.864	-110.323							71	9257.91	40195.7	5489.13		71	7.1	2314.48	2512.23	2744.57
72	0.0001	-38.7543	-32.1653	-26.7819	-36.4168	-35.2945				72	-105.099	-99.4036	-94.3335							72	9391.83	39830.7	5493.32		72	7.2	2347.96	2489.42	2746.66
73	0	-39.126	-19.4411	-31.2348	-45.2661	-32.2534				73	-106.203	-97.8005	-101.18							73	9618.45	38905.2	5531.96		73	7.3	2404.61	2431.57	2765.98
74	0	-45.0824	-15.2407	-37.0571	-43.83	-25.0595				74	-109.356	-103.352	-105.026							74	9225	39495.1	5630.81		74	7.4	2306.25	2468.44	2815.4
75	0	-36.8282	-24.2394	-34.4937	-42.121	-39.6183				75	-103.263	-107.408	-100.368							75	9140.67	39680.6	5789.76		75	7.5	2285.17	2480.04	2894.88
76	0	-37.1194	-17.9652	-36.2217	-43.9836	-52.7219				76	-104.09	-107.266	-108.291							76	9234.62	40481.2	5874.12		76	7.6	2308.65	2530.08	2937.06
77	0	-27.7888	-13.3521	-38.9562	-46.4478	-52.2178				77	-101.432	-88.6012	-107.896							77	9591.51	40055.6	5774.45		77	7.7	2397.88	2503.48	2887.23
78	-0.0002	-39.5959	-18.3229	-32.5585	-36.6671	-54.8353				78	-89.3451	-97.3667	-113.99							78	9760.7	39600.5	5641.17		78	7.8	2440.18	2475.03	2820.58
79	0	-40.0909	-20.2898	-32.4041	-43.6198	-46.6048				79	-100.886	-101.18	-99.9923							79	9327.11	39332.7	5848.55		79	7.9	2331.78	2458.29	2924.28
80	0	-29.9857	-22.7145	-34.2823	-46.0317	-40.6598				80	-99.3796	-97.4064	-107.326							80	9566.07	40639.9	5655.18		80	8	2391.52	2540	2827.59
81	-0.0046	-38.7937	-19.2232	-27.9457	-44.1336	-45.2101				81	-93.124	-106.225	-109.875							81	9328.14	40651.6	5678.44		81	8.1	2332.03	2540.72	2839.22
82	0	-35.5954	-21.9148	-31.3346	-42.844	-49.799				82	-104.361	-101.294	-106.958							82	9096.37	40778.4	5608.84		82	8.2	2274.09	2548.65	2804.42
83	0	-39.859	-20.6845	-32.6454	-38.6387	-57.4268				83	-97.8968	-99.9777	-98.0918							83	9300.07	40702	5421.47		83	8.3	2325.02	2543.88	2710.73
84	-0.0016	-41.3698	-25.9696	-32.9899	-40.5843	-48.4522				84	-89.7727	-107.255	-96.2403							84	9242.24	40173.1	5684.92		84	8.4	2310.56	2510.82	2842.46
85	0	-41.3344	-32.9511	-35.2088	-44.0404	-63.5272				85	-93.9438	-108.2	-91.3869							85	9369.71	40122.1	5523.12		85	8.5	2342.43	2507.63	2761.56
86	0	-34.1335	-26.4669	-29.7069	-46.2455	-52.5028				86	-97.7831	-100.081	-96.6158							86	9835.98	39512.7	5642.29		86	8.6	2459	2469.55	2821.15
87	0	-37.2473	-32.9191	-35.8667	-38.288	-53.79				87	-105.264	-95.5959	-112.707							87	9225.25	40470.3	5644.14		87	8.7	2306.31	2529.4	2822.07
88	-0.0013	-43.7474	-30.5153	-33.0342	-38.6314	-60.1884				88	-98.2293	-105.143	-107.768							88	9586.75	39987.1	5500.96		88	8.8	2396.69	2499.19	2750.48
89	0	-34.9735	-21.1605	-36.5324	-47.6211	-49.5684				89	-94.0039	-101.308	-101.55							89	9348.87	39444.4	5602.34		89	8.9	2337.22	2465.27	2801.17
90	-0.0067	-39.1683	-28.2256	-32.9673	-50.4587	-56.3884				90	-95.4027	-103.873	-96.7432							90	9566.75	39621.1	5499.42		90	9	2391.69	2476.32	2749.71
91	-0.0021	-30.1841	-37.2856	-15.6732	-45.8112	-58.0196				91	-98.563	-97.7116	-100.366							91	9975.66	39337	5512.82		91	9.1	2493.92	2458.56	2756.41
92	-0.0005	-36.3401	-26.1286	-17.1349	-55.1945	-66.0288				92	-86.158	-101.141	-92.3872							92	9921.27	39567.6	5559.61		92	9.2	2480.32	2472.98	2779.8
93	-0.0131	-38.8144	-36.8841	-29.5073	-47.3322	-73.4657				93	-105.277	-103.86	-91.5419							93	9764.63	39853.7	5391.02		93	9.3	2441.16	2490.86	2695.51
94	0	-39.1496	-37.82	-28.9083	-55.9879	-74.2231				94	-92.4694	-103.271	-109.352							94	9414.35	39082.2	5541.05		94	9.4	2353.59	2442.64	2770.52
95	-0.0081	-43.6969	-29.2266	-18.4928	-64.9184	-56.8863				95	-108.768	-99.2515	-88.4488							95	9615.53	40242.2	5497.76		95	9.5	2403.88	2515.14	2748.88
96	-0.0083	-38.4932	-33.4196	-24.4277	-56.432	-48.2828				96	-99.9308	-99.0817	-111.16							96	9388.21	39517.1	5510.95		96	9.6	2347.05	2469.82	2755.48
97	-0.0053	-44.5219	-41.2291	-28.9016	-52.0078	-55.3574				97	-94.8258	-100.271	-111.517							97	9476.5	39581.9	5612.74		97	9.7	2369.12	2473.87	2806.37
98	-0.1337	-39.7315	-38.7645	-31.5767	-54.0366	-51.1259				98	-92.8003	-93.5152	-92.7279							98	9582.61	39707.1	5538.41		98	9.8	2395.65	2481.7	2769.2
99	-0.0564	-46.5311	-34.9271	-20.6424	-43.8374	-59.7622				99	-91.1683	-107.271	-93.1563							99	9686.15	40311	5442.24		99	9.9	2421.54	2519.44	2721.12
100	0.0002	-47.4463	-46.3822	-25.9062	-45.8782	-56.4785				100	-81.1977	-109.79	-105.874							100	9888.47	40074.1	5705.79		100	10	2472.12	2504.63	2852.89
101	0	-44.3765	-31.7226	-23.0534	-39.1198	-54.8533				101	-84.9095	-100.476	-101.681							101	9730.11	39727.4	5797.59		101	10.1	2432.53	2482.96	2898.79
102	0.0002	-38.7808	-34.7163	-26.8033	-45.6778	-52.4427				102	-89.3603	-106.937	-109.146							102	9726.57	38732.5	5755.56		102	10.2	2431.64	2420.78	2877.78
103	0	-55.5558	-35.5603	-24.2026	-48.8213	-53.3817				103	-92.514	-106.892	-93.1919							103	9850.94	39726.3	5627.73		103	10.3	2462.73	2482.89	2813.87
104	0	-53.0491	-37.8316	-23.7993	-41.5247	-54.3036				104	-100.095	-98.9829	-101.787							104	9762.31	39279.9	5665.73		104	10.4	2440.58	2455	2832.87
105	0	-50.5476	-17.8004	-20.3286	-51.4196	-68.2943				105	-85.7523	-94.9981	-97.6008							105	9876.21	39744.3	5649.35		105	10.5	2469.05	2484.02	2824.67
106	0	-47.8531	-37.2968	-19.5111	-50.8546	-60.3999				106	-93.5223	-94.373	-98.095							106	10064	39270.1	5540.95		106	10.6	2516	2454.38	2770.48
107	0	-47.767	-29.4421	-25.3275	-58.0686	-63.9074				107	-81.9758	-105.891	-107.781							107	10300.6	39205.4	5648.76		107	10.7	2575.14	2450.34	2824.38
108	0	-58.9416	-28.3926	-19.5314	-51.145	-61.8028				108	-79.568	-103.728	-102.564							108	10219.4	38489.8	5489.07		108	10.8	2554.85	2405.61	2744.54
109	0	-54.9142	-26.6419	-18.5634	-50.3559	-74.2138				109	-98.3454	-105.076	-116.557							109	10213.4	38861.4	5456.92		109	10.9	2553.36	2428.84	2728.46
110	0	-56.1974	-29.6875	-27.3063	-47.6451	-81.2493				110	-95.1852	-100.803	-107.942							110	10520	39262.6	5669.52		110	11	2630.01	2453.91	2834.76
111	0	-51.9652	-16.4335	-24.8435	-44.6202	-64.2307				111	-93.034	-97.6107	-109.378							111	10293.3	38320.8	5501.97		111	11.1	2573.32	2395.05	2750.99
112	0	-39.9343	-32.9752	-27.6926	-57.2143	-69.309				112	-90.7884	-110.454	-104.126							112	10375.3	38284.3	5691.27		112	11.2	2593.82	2392.77	2845.63
113	0	-42.8444	-29.7753	-25.3937	-58.2252	-65.8741				113	-98.5869	-92.121	-97.4687							113	10401	38446.4	5521.85		113	11.3	2600.25	2402.9	2760.93
114	0	-45.3177	-24.7592	-27.5406	-44.9563	-71.6524				114	-87.008	-91.8466	-86.7494							114	10571.3	38220.3	5411.81		114	11.4	2642.83	2388.77	2705.91
115	0	-32.7438	-28.7728	-26.9596	-59.8934	-60.828				115	-98.11	-99.9021	-93.0123							115	10989.9	38151.8	5368.95		115	11.5	2747.46	2384.49	2684.47
116	0	-43.1802	-28.9558	-17.1388	-57.5507	-61.6918				116	-95.909	-112.112	-102.899							116	10707.3	37647.6	5536.09		116	11.6	2676.83	2352.97	2768.05
117	0	-37.5168	-15.6785	-20.7999	-57.734	-72.3426				117	-95.0181	-101.48	-99.2933							117	10465.9	37690.5	5583.79		117	11.7	2616.47	2355.66	2791.89
118	0	-39.0972	-23.2299	-12.4918	-58.458	-62.9387				118	-94.6744	-94.5837	-104.471							118	10385.1	37264.1	5743.87		118	11.8	2596.27	2329.01	2871.93
119	0	-44.2397	-30.4301	-18.7107	-48.4163	-65.0783				119	-98.6168	-96.436	-103.881							119	10758.4	37718	5657.18		119	11.9	2689.6	2357.37	2828.59
120	0	-29.1663	-25.6512	-28.6567	-67.0173	-73.7477				120	-95.0849	-90.9986	-109.571							120	10896.2	37450.8	5676.08		120	12	2724.04	2340.68	2838.04
121	0	-23.3717	-29.2317	-8.1906	-61.3512	-78.3598				121	-90.7754	-105.015	-103.141							121	10914.9	37001.7	5712.89		121	12.1	2728.71	2312.61	2856.45
122	0	-35.0712	-18.7835	-10.6894	-57.8785	-73.721				122	-88.77	-103.518	-103.098							122	10876.7	36793.7	5756.79		122	12.2	2719.17	2299.61	2878.39
123	0	-35.5328	-29.6202	-7.4641	-63.0404	-73.2798				123	-83.8353	-89.0694	-107.263							123	10705	36843.9	5737.16		123	12.3	2676.25	2302.74	2868.58
124	0	-29.6255	-31.2691	-1.0111	-72.4306	-68.9959				124	-86.4756	-95.9669	-113.38							124	10853.4	35863.4	5369.01		124	12.4	2713.35	2241.47	2684.5
125	0	-30.1783	-31.1029	-2.9497	-67.6301	-63.0299				125	-86.8082	-103.63	-105.755							125	10670.2	36355	5689.88		125	12.5	2667.56	2272.19	2844.94
126	0	-28.9424	-30.1833	-4.6179	-60.3397	-50.7907				126	-94.4512	-99.0581	-114.159							126	10889.4	35873.8	5648.19		126	12.6	2722.34	2242.11	2824.1
127	0.0001	-36.9486	-31.052	-15.5577	-56.8936	-69.8493				127	-92.4966	-96.7554	-107.163							127	10607.9	35054	5606.29		127	12.7	2651.96	2190.87	2803.14
128	-0.0003	-47.8462	-29.2998	-16.309	-50.1272	-71.6564				128	-99.1998	-101.606	-110.716							128	11022.5	35432.7	5483.2		128	12.8	2755.62	2214.55	2741.6
129	0	-39.0253	-33.3473	-12.4239	-56.9683	-71.0167				129	-88.6249	-99.8855	-113.329							129	10442	35434.8	5563.47		129	12.9	2610.49	2214.68	2781.74
130	-0.001	-35.6098	-34.4152	-3.7531	-59.547	-72.1003				130	-93.17	-117.749	-109.045							130	10695.4	35686.1	5480.11		130	13	2673.84	2230.38	2740.06
131	0	-26.3294	-29.5023	-11.5718	-70.0441	-65.0897				131	-93.5296	-105.967	-109.281							131	10455.4	35637.5	5468.49		131	13.1	2613.85	2227.35	2734.25
132	-0.1941	-33.8927	-27.3022	-8.0529	-63.8723	-78.1602				132	-104.398	-110.559	-112.732							132	10316.7	35457.3	5513.05		132	13.2	2579.18	2216.08	2756.53
133	-0.4928	-44.5509	-28.4902	-13.2023	-59.8903	-65.2445				133	-98.0418	-99.1442	-101.32							133	10367.9	35964	5551.91		133	13.3	2591.98	2247.75	2775.96
134	0	-34.5514	-29.9092	-8.9551	-53.5433	-70.8172				134	-97.4885	-96.9813	-102.091							134	10558	35456.3	5488.68		134	13.4	2639.51	2216.02	2744.34
135	-0.0012	-39.2952	-35.27	-9.4909	-52.311	-66.8299				135	-95.9307	-102.802	-102.79							135	10058.8	35413	5454.51		135	13.5	2514.69	2213.31	2727.26
136	0	-24.5291	-33.724	-14.7086	-61.0408	-52.5002				136	-90.5282	-107.092	-104.328							136	10404.7	35004.4	5654.98		136	13.6	2601.18	2187.77	2827.49
137	0	-31.8709	-33.8597	-12.2461	-43.4032	-44.1485				137	-99.7419	-91.6399	-105.136							137	10557.8	34976	5567.17		137	13.7	2639.44	2186	2783.59
138	-0.0149	-27.5144	-33.5587	-5.0939	-30.4208	-50.032				138	-88.9408	-102.422	-110.096							138	10397.7	34723.7	5456.97		138	13.8	2599.44	2170.23	2728.48
139	0	-29.9121	-34.0751	-6.3368	-57.0174	-41.2244				139	-97.4239	-98.6756	-98.0882							139	9973.12	34568.5	5478.99		139	13.9	2493.28	2160.53	2739.5
140	-0.0142	-34.8496	-36.4935	-4.5929	-48.3674	-50.5566				140	-92.1646	-111.202	-107.31							140	10048.6	34781.9	5712.82		140	14	2512.14	2173.87	2856.41
141	0	-28.6434	-29.2552	-1.4835	-72.2991	-43.3387				141	-95.3014	-102.166	-106.856							141	10102	34824.8	5496		141	14.1	2525.51	2176.55	2748
142	0	-12.9553	-34.38	-16.3586	-63.7749	-49.5797				142	-99.0505	-104.733	-107.2							142	10089.1	34938.9	5482.6		142	14.2	2522.27	2183.68	2741.3
143	0	-33.3963	-25.7757	-5.6405	-63.607	-44.0565				143	-89.8066	-110.342	-100.299							143	9521.97	35221.2	5481.02		143	14.3	2380.49	2201.33	2740.51
144	0	-41.3675	-31.0798	-14.5307	-70.4526	-47.3852				144	-91.0589	-112.365	-97.6086							144	9867.47	34898.8	5514.11		144	14.4	2466.87	2181.18	2757.05
145	0	-36.8521	-16.0188	-9.859	-70.6032	-43.9963				145	-96.0914	-93.4044	-97.7359							145	9790.02	34908.9	5371.97		145	14.5	2447.5	2181.81	2685.98
146	0	-41.6497	-29.0364	-10.9318	-58.8634	-50.6509				146	-98.538	-105.656	-101.367							146	10163.2	34628	5530.35		146	14.6	2540.8	2164.25	2765.17
147	0	-36.0159	-30.6962	-16.3313	-63.356	-43.0898				147	-96.4766	-109.631	-101.476							147	10475.9	34142	5422.99		147	14.7	2618.97	2133.88	2711.5
148	-0.1054	-40.1253	-29.8552	-9.0581	-49.848	-38.8517				148	-97.6855	-101.223	-103.852							148	10167.3	33359	5450.05		148	14.8	2541.82	2084.94	2725.03
149	-0.0019	-36.7567	-20.9954	-17.7888	-59.5618	-48.9082				149	-89.0485	-107.725	-110.406							149	9942.6	33771.3	5594.33		149	14.9	2485.65	2110.7	2797.16
150	-0.0165	-43.0539	-30.2465	-18.4298	-60.0269	-51.1506				150	-92.3221	-109.588	-99.6843							150	9669.3	34755.4	5403.33		150	15	2417.32	2172.21	2701.66
151	0.0175	-35.4408	-16.2024	-17.4674	-59.2239	-50.4209				151	-90.0434	-110.891	-117.431							151	9827.87	34569.1	5509.25		151	15.1	2456.97	2160.57	2754.63
152	-0.013	-29.5322	-29.237	-12.9112	-52.2639	-62.074				152	-91.0067	-104.622	-114.056							152	9410.89	34996.1	5398.71		152	15.2	2352.72	2187.26	2699.36
153	-0.2214	-40.2373	-28.0461	-16.8749	-46.6623	-61.5609				153	-89.1702	-106.066	-111.356							153	9559.42	35380.1	5397.94		153	15.3	2389.86	2211.26	2698.97
154	-0.0553	-32.0263	-22.5844	-18.0394	-48.2486	-59.4632				154	-87.8993	-113.038	-106.859							154	9531.56	34982	5355.84		154	15.4	2382.89	2186.37	2677.92
155	-0.0274	-49.2234	-27.441	-16.2279	-57.5196	-70.9537				155	-85.8	-109.236	-109.053							155	9810.18	34285.3	5341.02		155	15.5	2452.55	2142.83	2670.51
156	-0.1121	-42.9312	-34.8553	-20.7137	-61.4192	-62.014				156	-76.2457	-95.9322	-104.468							156	9806.35	34051	5386.71		156	15.6	2451.59	2128.19	2693.35
157	-0.23	-38.406	-32.038	-16.6484	-75.7056	-62.8498				157	-97.6831	-107.195	-110.032							157	9613.44	34273.7	5372.35		157	15.7	2403.36	2142.1	2686.17
158	-0.0499	-29.6079	-38.3615	-9.8956	-60.3716	-68.9223				158	-97.9171	-108.073	-106.334							158	9715.91	34566.4	5347.92		158	15.8	2428.98	2160.4	2673.96
159	-0.2481	-25.1106	-34.2118	-17.1019	-62.7343	-54.4121				159	-87.2382	-113.791	-117.624							159	9818.38	34678.7	5360.58		159	15.9	2454.59	2167.42	2680.29
160	-13.4563	-21.843	-28.8285	-14.239	-63.965	-60.6409				160	-85.4835	-108.882	-98.9236							160	9675.65	34465.5	5392.49		160	16	2418.91	2154.1	2696.25
161	-2.3556	-19.7845	-30.3662	-14.8347	-55.1013	-56.5738				161	-93.6902	-114.718	-93.5777							161	9506.74	34740.8	5455.28		161	16.1	2376.69	2171.3	2727.64
162	-0.242	-12.165	-32.4813	-14.2686	-49.5456	-61.0967				162	-83.6548	-108.248	-89.0525							162	9848.24	34635	5376.21		162	16.2	2462.06	2164.68	2688.1
163	-9.1397	-16.3522	-31.4676	-10.6965	-56.2042	-75.7495				163	-98.2734	-108.333	-106.395							163	9634.05	35043.8	5334.17		163	16.3	2408.51	2190.24	2667.08
164	-1.5134	-17.5403	-25.1353	-18.2774	-64.5845	-73.5894				164	-100.856	-115.822	-108.894							164	9535.89	35570.5	5372.26		164	16.4	2383.97	2223.16	2686.13
165	-6.5274	-38.0625	-26.0629	-30.9552	-55.5884	-82.1789				165	-97.6214	-105.46	-106.702							165	9792.84	35646.9	5447.2		165	16.5	2448.21	2227.93	2723.6
166	-2.5437	-42.4299	-26.9343	-24.9848	-48.3397	-88.0116				166	-97.3047	-115.42	-105.097							166	9738.4	35140.7	5363.99		166	16.6	2434.6	2196.3	2681.99
167	-0.5476	-30.7727	-33.6736	-33.8542	-49.3917	-75.6071				167	-81.1883	-117.448	-105.483							167	9845.2	35162.5	5247.12		167	16.7	2461.3	2197.66	2623.56
168	-1.1533	-26.8899	-31.1787	-28.2778	-52.887	-80.0765				168	-98.9896	-98.5858	-104.703							168	9810.88	35129.1	5414.08		168	16.8	2452.72	2195.57	2707.04
169	-0.002	-25.9843	-32.0533	-19.6384	-52.7839	-87.5143				169	-91.7569	-102.282	-104.362							169	9815.87	33616.3	5382.89		169	16.9	2453.97	2101.02	2691.44
170	-0.1063	-21.9117	-29.6928	-34.1445	-56.9432	-73.2893				170	-98.6794	-112.165	-101.871							170	9812.44	34239.8	5620.01		170	17	2453.11	2139.99	2810.01
171	-0.0237	-15.9034	-25.6835	-31.5122	-53.6862	-91.643				171	-97.5432	-114.206	-97.2685							171	9750.21	33464.5	5653.96		171	17.1	2437.55	2091.53	2826.98
172	0	-10.9828	-26.3838	-26.9761	-58.0045	-92.3243				172	-87.4866	-103.515	-101.134							172	9777.73	33377.1	5744.56		172	17.2	2444.43	2086.07	2872.28
173	0	-17.5339	-30.301	-25.0432	-54.0657	-89.9965				173	-92.7458	-109.636	-104.961							173	9574.2	33262.2	5479.61		173	17.3	2393.55	2078.89	2739.8
174	0	-19.8851	-23.0583	-22.0036	-58.1678	-91.7517				174	-87.1179	-109.504	-106.845							174	9566.92	34106	5655.38		174	17.4	2391.73	2131.63	2827.69
175	0	-30.6867	-41.7818	-27.8441	-54.162	-77.4098				175	-86.9632	-107.023	-99.0184							175	9908.35	34460.5	5673.27		175	17.5	2477.09	2153.78	2836.63
176	0	-27.3716	-33.8105	-25.1312	-58.8255	-81.154				176	-90.209	-104.599	-106.538							176	9848.22	34509.7	5441.01		176	17.6	2462.05	2156.86	2720.5
177	0	-15.7716	-34.7253	-26.622	-29.5085	-81.2042				177	-97.5031	-107.986	-110.54							177	9835.24	34911.1	5471.03		177	17.7	2458.81	2181.94	2735.52
178	0	-21.2504	-31.5296	-19.065	-56.1596	-65.2169				178	-101.87	-107.534	-101.987							178	10125.8	34968.9	5532.9		178	17.8	2531.44	2185.56	2766.45
179	0	-28.9791	-32.2547	-31.6	-55.9355	-68.8582				179	-85.3623	-115.811	-102.083							179	10173.2	35360.3	5391.76		179	17.9	2543.3	2210.02	2695.88
180	0	-22.3252	-26.4071	-13.5989	-66.2465	-60.9657				180	-99.0021	-119.291	-99.182							180	9999.79	35193.1	5563.64		180	18	2499.95	2199.57	2781.82
181	-0.0061	-20.5785	-20.7494	-28.1095	-57.6781	-74.7405				181	-94.1547	-105.288	-92.6209							181	10161	35301	5530.15		181	18.1	2540.24	2206.31	2765.08
182	-4.9199	-31.362	-33.1162	-22.5678	-69.3528	-41.3291				182	-91.9495	-110.451	-119.761							182	9983.54	35369.1	5430.68		182	18.2	2495.89	2210.57	2715.34
183	-16.1673	-35.2927	-24.7003	-36.0005	-62.5952	-57.2255				183	-93.5748	-112.262	-101.872							183	9946.21	34708.3	5512.62		183	18.3	2486.55	2169.27	2756.31
184	-11.1036	-21.5442	-18.257	-27.0945	-71.1709	-65.0471				184	-85.2582	-113.277	-98.7879							184	10019.1	34663.5	5407.67		184	18.4	2504.78	2166.47	2703.83
185	-16.3942	-37.4242	-25.4873	-23.1537	-57.3157	-63.4132				185	-92.0307	-110.71	-103.091							185	9760.6	34736.1	5689.6		185	18.5	2440.15	2171.01	2844.8
186	-14.179	-40.0601	-39.2492	-29.6663	-49.2117	-64.9013				186	-95.9856	-100.761	-106.463							186	10010.4	35385.3	5547.65		186	18.6	2502.6	2211.58	2773.82
187	-18.0651	-34.8456	-40.4368	-34.3736	-43.337	-59.773				187	-93.8615	-105.27	-113.287							187	10193.9	35578	5633.36		187	18.7	2548.48	2223.63	2816.68
188	-17.9696	-34.8445	-43.7529	-24.5673	-51.7131	-64.7919				188	-86.1666	-109.092	-99.2146							188	9923.31	35357.9	5600.77		188	18.8	2480.83	2209.87	2800.38
189	-18.0517	-47.0449	-26.7592	-24.7253	-40.9772	-64.1656				189	-89.7585	-109.836	-101.47							189	10108.5	35783.6	5424.52		189	18.9	2527.14	2236.48	2712.26
190	-19.2022	-29.0944	-27.2428	-20.8405	-37.7839	-63.477				190	-99.0959	-111.487	-91.6969							190	9896.77	35363.7	5598.61		190	19	2474.19	2210.23	2799.3
191	-24.7921	-31.9063	-35.8718	-38.9529	-51.6107	-75.7478				191	-95.546	-111.905	-109.894							191	10015	34722.5	5414.06		191	19.1	2503.74	2170.15	2707.03
192	-17.1757	-34.7319	-31.1126	-29.7632	-58.1195	-72.8725				192	-93.0528	-112.864	-102.015							192	9767.22	35117.4	5675.76		192	19.2	2441.8	2194.84	2837.88
193	-20.6559	-25.9786	-24.953	-24.322	-62.0427	-67.6606				193	-98.6983	-110.602	-106.679							193	9985.99	35009.9	5677.04		193	19.3	2496.5	2188.12	2838.52
194	-16.8747	-26.5413	-24.4736	-20.7718	-59.3716	-76.0088				194	-86.7457	-107.979	-96.484							194	9969.34	34896.6	5644.85		194	19.4	2492.34	2181.04	2822.42
195	-15.3275	-30.6187	-32.3185	-25.9362	-50.0287	-66.4099				195	-92.5952	-109.252	-99.6924							195	10175.2	35335.2	5620.29		195	19.5	2543.79	2208.45	2810.15
196	-14.8971	-28.5204	-21.6376	-35.5408	-47.3147	-66.1629				196	-101.394	-104.419	-96.9568							196	10400.1	35544	5614.49		196	19.6	2600.03	2221.5	2807.25
197	-14.6331	-37.0276	-24.3157	-26.3612	-64.5254	-67.4582				197	-91.4221	-109.431	-108.41							197	10174	35877.6	5603.7		197	19.7	2543.51	2242.35	2801.85
198	-18.1176	-36.5621	-31.8958	-32.1203	-49.0933	-67.8387				198	-91.4604	-107.194	-88.8521							198	10168.4	36023.7	5375.85		198	19.8	2542.11	2251.48	2687.92
199	-20.0694	-22.2011	-35.6692	-29.4828	-51.1438	-67.6517				199	-91.2391	-107.188	-109.73							199	10459.5	36157.2	5529.88		199	19.9	2614.89	2259.83	2764.94
200	-20.229	-30.9178	-38.1657	-26.3893	-53.7484	-74.8479				200	-89.0262	-105.117	-119.286							200	10257.6	36247.8	5552.2		200	20	2564.41	2265.49	2776.1
201	-13.4882	-29.823	-30.9314	-23.851	-51.1668	-71.6082				201	-91.7149	-114.433	-91.4226							201	10225.9	35893.9	5593.18		201	20.1	2556.47	2243.37	2796.59
202	-16.5592	-30.0109	-36.019	-25.1392	-48.3351	-66.5145				202	-89.3425	-107.019	-104.992							202	10326.3	35749.4	5591.75		202	20.2	2581.58	2234.34	2795.87
203	-19.0975	-38.7556	-41.4281	-20.6698	-51.7242	-75.1452				203	-91.7123	-113.376	-106.606							203	10417.1	35854.5	5572.23		203	20.3	2604.28	2240.91	2786.11
204	-25.449	-39.1275	-24.6918	-22.8333	-59.771	-66.9067				204	-100.078	-112.717	-105.147							204	10316.3	35644	5681.99		204	20.4	2579.07	2227.75	2840.99
205	-22.0584	-30.6524	-23.3117	-20.9368	-59.7483	-100.534				205	-84.1167	-117.833	-106.302							205	9981.38	35665.9	5494.1		205	20.5	2495.35	2229.12	2747.05
206	-13.2416	-29.6674	-28.0547	-22.3216	-58.4212	-91.903				206	-92.645	-112.141	-113.825							206	10135.5	35160.2	5412.03		206	20.6	2533.87	2197.51	2706.01
207	-10.8109	-36.1462	-31.4531	-28.5132	-49.9775	-82.8509				207	-91.8576	-115.145	-107.435							207	10142.1	35409.9	5459.06		207	20.7	2535.52	2213.12	2729.53
208	-4.1648	-21.6254	-34.0021	-30.685	-58.0141	-87.519				208	-86.4904	-108.861	-100.496							208	10125.8	35373	5556.56		208	20.8	2531.46	2210.81	2778.28
209	-9.5504	-14.3147	-29.9843	-20.4795	-57.6326	-92.2048				209	-93.4751	-98.087	-110.228							209	10421.6	34896.3	5624.59		209	20.9	2605.4	2181.02	2812.29
210	-7.8977	-34.6915	-29.7962	-24.057	-62.3713	-99.6833				210	-92.7125	-100.918	-104.762							210	10154.2	35690.6	5684.24		210	21	2538.55	2230.66	2842.12
211	-4.8729	-25.0672	-37.5797	-32.7134	-55.4317	-71.3027				211	-101.356	-108.307	-98.623							211	10068.9	35439.8	5565.5		211	21.1	2517.22	2214.99	2782.75
212	-10.3971	-23.4477	-39.2392	-28.7204	-58.335	-86.0897				212	-96.3637	-98.5859	-114.542							212	10261.5	35924.8	5839.21		212	21.2	2565.36	2245.3	2919.6
213	-27.1668	-22.8003	-32.1118	-30.889	-58.7872	-86.5504				213	-98.822	-103.7	-113.93							213	10302.4	35428.9	5739.76		213	21.3	2575.61	2214.31	2869.88
214	-26.3367	-16.9158	-35.6343	-29.1078	-50.073	-85.3198				214	-84.3273	-101.896	-94.4017							214	10126.7	35462.9	5674.51		214	21.4	2531.67	2216.43	2837.26
215	-21.9796	-24.8275	-48.8257	-29.4105	-64.303	-86.8066				215	-85.6565	-97.7868	-107.651							215	9947.33	35853.1	5598		215	21.5	2486.83	2240.82	2799
216	-22.7908	-21.2657	-36.5599	-28.6316	-65.26	-73.7276				216	-96.8719	-99.7854	-114.613							216	9963.5	35310.8	5622.66		216	21.6	2490.87	2206.93	2811.33
217	-23.4564	-25.5404	-29.5227	-32.216	-48.3311	-83.7763				217	-85.1313	-104.522	-112.003							217	10047.6	35079.1	5440.83		217	21.7	2511.91	2192.44	2720.42
218	-21.5928	-24.9263	-42.0412	-34.1028	-60.9853	-89.2349				218	-88.7097	-101.701	-109.743							218	10007	34992.1	5808.35		218	21.8	2501.74	2187.01	2904.17
219	-19.0084	-43.1923	-46.4845	-39.9019	-54.8597	-91.1331				219	-95.3378	-96.1603	-100.666							219	10047.1	34657.9	5760.99		219	21.9	2511.79	2166.12	2880.49
220	-21.2455	-36.1175	-31.6324	-29.2123	-51.5322	-87.5184				220	-91.4838	-105.465	-111.957							220	10095	34167.6	5749.41		220	22	2523.74	2135.47	2874.71
221	-20.6314	-33.9326	-26.2176	-40.6658	-53.8166	-81.7367				221	-104.488	-104.766	-106.243							221	10503.6	34509.8	5709.21		221	22.1	2625.89	2156.86	2854.6
222	-21.5811	-42.2118	-33.646	-32.2574	-54.3691	-85.2073				222	-76.5445	-101.554	-106.736							222	10086.8	34236.9	5790.49		222	22.2	2521.71	2139.8	2895.24
223	-19.25	-38.0959	-45.4932	-41.1208	-44.926	-88.5853				223	-89.0599	-97.416	-104.197							223	10017.1	33947.5	5677.9		223	22.3	2504.28	2121.72	2838.95
224	-24.8654	-31.4583	-51.9486	-33.1643	-48.2496	-87.4585				224	-87.4966	-103.086	-110.794							224	10130.2	34327.8	5733.46		224	22.4	2532.56	2145.49	2866.73
225	-23.7039	-25.2934	-41.3374	-28.4794	-60.7438	-71.8684				225	-89.6334	-93.1012	-105.745							225	10146.2	34189.9	5703.56		225	22.5	2536.54	2136.87	2851.78
226	-26.1548	-30.0162	-41.1418	-37.888	-55.248	-82.5327				226	-84.0807	-106.034	-108.994							226	10003.4	34256.8	5665.25		226	22.6	2500.84	2141.05	2832.62
227	-22.058	-24.3838	-50.3396	-37.8685	-68.1867	-83.9737				227	-95.0587	-97.2645	-111.927							227	10176.4	34521.7	5587.61		227	22.7	2544.1	2157.61	2793.81
228	-26.3877	-28.9604	-47.944	-33.5684	-59.175	-79.0577				228	-94.9202	-90.5938	-105.198							228	10432	35245	5706.63		228	22.8	2608	2202.81	2853.32
229	-26.6832	-35.804	-46.046	-36.9837	-55.0047	-73.0951				229	-82.5508	-108.762	-104.717							229	10523.4	34703.3	5584.2		229	22.9	2630.85	2168.95	2792.1
230	-26.092	-32.0002	-40.6712	-30.3215	-54.3646	-69.6127				230	-87.1867	-95.1349	-110.374							230	10585.4	34451.4	5696.05		230	23	2646.34	2153.21	2848.03
231	-23.7054	-37.9162	-35.0811	-27.5313	-54.0063	-84.8007				231	-86.9437	-100.963	-108.87							231	10630.8	34528.9	5676.51		231	23.1	2657.71	2158.06	2838.26
232	-22.9117	-25.769	-34.0603	-28.6788	-51.5678	-74.679				232	-81.9083	-106.539	-95.3807							232	10526.8	33950.5	5767.54		232	23.2	2631.71	2121.9	2883.77
233	-23.9676	-25.8014	-43.0944	-31.9532	-47.0624	-74.9751				233	-95.0127	-117.58	-102.605							233	10585	34286.5	5610.12		233	23.3	2646.24	2142.9	2805.06
234	-5.3669	-36.6867	-38.2586	-34.6359	-40.1802	-77.6203				234	-81.1489	-112.371	-95.3395							234	10708.2	33582.6	5781.49		234	23.4	2677.06	2098.91	2890.75
235	-8.693	-32.5412	-28.7121	-36.3155	-48.2844	-68.8964				235	-91.537	-109.477	-106.065							235	10663.5	33863.3	5482.18		235	23.5	2665.87	2116.45	2741.09
236	-5.2767	-43.1905	-44.231	-33.8938	-44.9019	-62.3045				236	-78.0412	-113.599	-100.177							236	10666	33826.8	5707.56		236	23.6	2666.5	2114.17	2853.78
237	-20.1944	-28.6045	-42.3807	-36.0893	-43.8581	-80.9323				237	-100.562	-105.016	-96.662							237	10612.9	33474.2	5738.17		237	23.7	2653.22	2092.14	2869.09
238	-27.5123	-27.81	-49.051	-38.3003	-46.5396	-89.2627				238	-89.8718	-113.213	-111.549							238	10651.6	33381.1	5643.33		238	23.8	2662.91	2086.32	2821.67
239	-12.777	-25.2432	-47.66	-27.9432	-33.8674	-77.439				239	-94.0265	-102.695	-97.0312							239	10577.3	33280.2	5613.01		239	23.9	2644.33	2080.01	2806.5
240	-12.3895	-21.4663	-40.4127	-32.778	-51.3754	-85.3867				240	-94.6039	-102.361	-106.14							240	10683.7	33661.8	5663.33		240	24	2670.93	2103.87	2831.67
241	-20.1888	-34.1521	-43.2631	-33.4544	-59.9387	-81.4814				241	-93.7346	-109.064	-92.008							241	10654.5	33094.4	5670.46		241	24.1	2663.61	2068.4	2835.23
242	-12.9535	-41.9577	-30.5836	-34.0524	-54.3438	-90.6605				242	-85.593	-102.536	-100.539							242	10189.1	33206.5	5677.92		242	24.2	2547.27	2075.4	2838.96
243	-19.7898	-42.7094	-46.4054	-27.6349	-44.9123	-73.909				243	-92.8999	-107.021	-109.603							243	10293.5	33451	5559.8		243	24.3	2573.38	2090.69	2779.9
244	-23.9263	-38.1945	-46.107	-39.925	-57.2201	-78.0326				244	-97.3788	-107.099	-103.048							244	10686.6	33122.1	5586.13		244	24.4	2671.65	2070.13	2793.06
245	-32.8581	-36.2668	-36.416	-34.0592	-59.9504	-83.0004				245	-83.5276	-107.893	-111.562							245	9626.2	33949.6	5660.97		245	24.5	2406.55	2121.85	2830.49
246	-32.0198	-37.6688	-30.9578	-39.7759	-57.8305	-90.1338				246	-93.0566	-103.393	-106.585							246	9926.06	33094	5649.45		246	24.6	2481.52	2068.38	2824.73
247	-30.7114	-47.516	-43.2608	-24.686	-55.1008	-73.7015				247	-93.3303	-106.244	-91.1423							247	9953.19	33111.4	5588.8		247	24.7	2488.3	2069.47	2794.4
248	-27.7128	-45.2193	-28.0789	-34.6043	-55.8936	-72.2596				248	-92.1443	-104.132	-109.549							248	10113.6	33632.7	5499.02		248	24.8	2528.4	2102.04	2749.51
249	-35.0953	-40.6237	-38.5273	-36.7057	-52.6601	-70.9549				249	-82.8035	-91.3573	-107.055							249	10058.4	34488.4	5538.75		249	24.9	2514.59	2155.53	2769.37
250	-28.476	-39.3142	-42.1252	-34.4879	-42.901	-81.4557				250	-92.6943	-102.221	-97.449							250	9647.36	33895.1	5487.77		250	25	2411.84	2118.44	2743.88
251	-30.134	-30.3479	-32.9849	-34.193	-51.6131	-88.3757				251	-87.8088	-103.7	-103.089							251	9953.57	33851.8	5588.02		251	25.1	2488.39	2115.74	2794.01
252	-17.6223	-35.1305	-41.8687	-40.7255	-45.9512	-92.7911				252	-86.3005	-104.525	-97.4541							252	9885.75	33922	5554.37		252	25.2	2471.44	2120.13	2777.19
253	-19.0926	-48.1225	-38.8393	-31.4717	-57.8716	-90.505				253	-84.6584	-96.2137	-108.235							253	9946.56	34150.7	5515.72		253	25.3	2486.64	2134.42	2757.86
254	-27.7538	-38.7557	-33.6782	-31.5712	-56.3387	-86.5084				254	-95.8529	-112.22	-98.2411							254	10022.1	34687.4	5571.51		254	25.4	2505.53	2167.97	2785.75
255	-25.8116	-35.4918	-37.3987	-23.5802	-55.723	-87.2349				255	-101.635	-108.277	-101.994							255	10025.4	34258.7	5641.48		255	25.5	2506.35	2141.17	2820.74
256	-16.555	-30.4652	-48.2976	-23.0493	-54.3212	-81.5821				256	-98.1843	-111.885	-107.574							256	9746.11	34585.7	5591.54		256	25.6	2436.53	2161.6	2795.77
257	-31.8371	-51.6662	-30.095	-24.3089	-42.149	-99.687				257	-99.624	-106.981	-110.695							257	10056.2	34526	5641.75		257	25.7	2514.04	2157.87	2820.87
258	-30.8107	-34.9652	-28.0918	-41.6014	-41.1994	-94.8718				258	-101.962	-101.721	-111.386							258	9985.71	34451	5755.24		258	25.8	2496.43	2153.19	2877.62
259	-24.6231	-29.6613	-35.5162	-32.1104	-42.7085	-81.1453				259	-89.6341	-85.928	-104.121							259	10080	34932.9	5656.21		259	25.9	2520	2183.3	2828.11
260	-20.7629	-31.5264	-35.1679	-28.3211	-48.036	-87.285				260	-96.7924	-90.7225	-110.263							260	10077.1	34719.1	5645.14		260	26	2519.27	2169.94	2822.57
261	-24.7821	-35.1739	-28.9075	-28.7388	-42.5586	-64.2217				261	-95.7774	-94.8529	-104.503							261	10000.4	34820.1	5762.28		261	26.1	2500.11	2176.26	2881.14
262	-23.4777	-26.5224	-42.6797	-20.9201	-54.4775	-73.6334				262	-99.9101	-99.1427	-118.136							262	9974.41	35269.1	5771.99		262	26.2	2493.6	2204.32	2886
263	-12.9084	-33.2803	-27.5342	-15.7484	-51.9212	-75.655				263	-92.7062	-102.958	-122.786							263	10179.8	34653	5722.69		263	26.3	2544.95	2165.81	2861.35
264	-20.2923	-38.7178	-29.9686	-14.0074	-61.1284	-91.5286				264	-101.887	-92.989	-101.486							264	10038.7	35369.4	5749.73		264	26.4	2509.68	2210.59	2874.86
265	-18.5381	-29.6184	-38.2194	-23.1045	-41.8561	-71.337				265	-99.4426	-105.416	-110.681							265	9939.11	34960.7	5727.63		265	26.5	2484.78	2185.04	2863.82
266	-18.1519	-42.6694	-30.466	-31.1902	-45.6863	-77.645				266	-99.4287	-106.445	-112.299							266	9742.76	35246.1	5748.56		266	26.6	2435.69	2202.88	2874.28
267	-30.693	-37.814	-46.672	-28.2139	-44.9582	-75.1453				267	-91.9551	-109.275	-100.077							267	9460.43	35541.4	5756.81		267	26.7	2365.11	2221.34	2878.41
268	-13.3812	-39.8411	-33.029	-24.8303	-44.892	-77.4777				268	-99.4092	-109.833	-113.97							268	9391.41	35187.6	5724.93		268	26.8	2347.85	2199.22	2862.46
269	-26.5443	-42.0079	-28.9133	-30.6559	-42.4903	-80.5236				269	-106.705	-109.078	-101.893							269	9302.32	35148.6	5536.43		269	26.9	2325.58	2196.79	2768.22
270	-15.0657	-29.8775	-39.5859	-25.1499	-40.4907	-79.6993				270	-105.875	-101.754	-119.208							270	9520.55	35016.1	5653.29		270	27	2380.14	2188.51	2826.65
271	-23.5182	-44.6565	-30.3329	-28.9097	-47.3815	-76.9466				271	-103.737	-105.173	-103.37							271	9372.92	34864.8	5662.21		271	27.1	2343.23	2179.05	2831.11
272	-15.2799	-40.0517	-31.1014	-28.4075	-54.6152	-76.5975				272	-85.3232	-110.974	-112.852							272	9471.8	34986.3	5564.44		272	27.2	2367.95	2186.64	2782.22
273	-19.2086	-39.814	-41.3065	-47.6238	-49.0726	-75.9304				273	-108.277	-112.993	-105.605							273	9512.61	34676	5767.74		273	27.3	2378.15	2167.25	2883.87
274	-17.7489	-41.2594	-38.5426	-31.6742	-46.3982	-87.7498				274	-106.415	-112.511	-104.01							274	9638.69	34346.6	5840.1		274	27.4	2409.67	2146.66	2920.05
275	-32.2432	-34.7837	-41.379	-27.928	-54.7172	-68.3862				275	-96.9716	-100.285	-98.1952							275	9342.98	34296.9	5648.75		275	27.5	2335.75	2143.56	2824.38
276	-26.0117	-41.8773	-32.279	-32.9593	-42.7795	-78.7394				276	-106.333	-107.291	-107.783							276	9314.08	34767.6	5674.68		276	27.6	2328.52	2172.98	2837.34
277	-26.2785	-42.7888	-38.4211	-34.8649	-53.4791	-74.3689				277	-101.759	-101.53	-110.244							277	9525.6	34991.5	5720.24		277	27.7	2381.4	2186.97	2860.12
278	-23.248	-49.96	-39.6589	-31.7205	-63.8812	-71.9842				278	-99.7177	-112.282	-103.204							278	9513.44	34485.4	5878.56		278	27.8	2378.36	2155.34	2939.28
279	-25.6612	-36.696	-53.2472	-40.4645	-44.6508	-75.7901				279	-107.171	-115.373	-101.811							279	9575.84	34203	5737.55		279	27.9	2393.96	2137.69	2868.77
280	-30.493	-36.1411	-47.4024	-34.157	-56.071	-74.9854				280	-86.845	-112.355	-100.097							280	9458.79	35346.7	5788.1		280	28	2364.7	2209.17	2894.05
281	-31.2078	-42.969	-43.4192	-42.4248	-44.7022	-83.7468				281	-110.142	-112.647	-101.076							281	9538.85	35112	5904.44		281	28.1	2384.71	2194.5	2952.22
282	-27.0902	-43.8536	-49.7529	-31.8555	-49.5009	-83.4109				282	-98.9605	-100.221	-104.72							282	9524.55	35115.7	5849.13		282	28.2	2381.14	2194.73	2924.57
283	-31.1455	-43.0684	-43.1211	-43.9661	-53.8592	-79.6234				283	-92.7709	-104.752	-108.637							283	9252.63	34732.6	5952.23		283	28.3	2313.16	2170.79	2976.11
284	-27.8445	-41.6864	-41.4889	-20.9353	-49.5751	-77.6843				284	-103.754	-105.468	-107.02							284	9137.11	34936	5874.77		284	28.4	2284.28	2183.5	2937.38
285	-29.2497	-50.5508	-42.7585	-35.3874	-54.6586	-80.8031				285	-91.866	-113.03	-100.818							285	9064.58	34986.3	5894.14		285	28.5	2266.15	2186.64	2947.07
286	-29.1384	-48.6463	-56.0279	-45.0712	-39.1053	-82.6018				286	-107.937	-106.799	-112.352							286	9111.23	35046.1	5896.13		286	28.6	2277.81	2190.38	2948.07
287	-28.4704	-40.9425	-45.1526	-23.9061	-44.2572	-84.1624				287	-110.45	-99.7575	-106.136							287	9100.62	34908	5867.36		287	28.7	2275.15	2181.75	2933.68
288	-25.2956	-39.4785	-52.7166	-8.3273	-31.4367	-80.7316				288	-100.66	-107.963	-108.287							288	9217.28	34866.1	5951.19		288	28.8	2304.32	2179.13	2975.59
289	-29.0191	-46.3059	-49.2179	-29.1	-44.7824	-72.6158				289	-116.555	-100.673	-109.109							289	9037.24	34207.1	5751.46		289	28.9	2259.31	2137.94	2875.73
290	-35.2289	-38.126	-42.5893	-18.6765	-50.1123	-73.8727				290	-103.237	-104.906	-107.924							290	9247.34	34976.3	5721.22		290	29	2311.84	2186.02	2860.61
291	-32.8316	-50.9896	-45.1115	-15.1165	-39.586	-66.2829				291	-96.9779	-110.004	-102.078							291	9088.06	34721.8	5742.84		291	29.1	2272.01	2170.11	2871.42
292	-27.9567	-47.5923	-43.0386	-30.056	-43.9963	-79.1811				292	-82.1793	-102.174	-105.693							292	8918.1	35514.4	5722.55		292	29.2	2229.52	2219.65	2861.28
293	-28.7746	-48.1143	-40.7877	-23.9178	-45.9088	-81.5693				293	-91.9325	-111.125	-110.6							293	9065.09	34533	5666.05		293	29.3	2266.27	2158.32	2833.02
294	-23.3513	-35.6828	-49.2396	-25.8272	-45.877	-76.0767				294	-92.699	-103.174	-94.2287							294	8942.63	35428.3	5770.58		294	29.4	2235.66	2214.27	2885.29
295	-12.625	-43.4816	-44.5344	-21.3913	-52.7561	-79.1006				295	-103.635	-112.877	-105.094							295	8976.81	35108.5	5693.81		295	29.5	2244.2	2194.28	2846.91
296	-21.9368	-35.5976	-47.0754	-29.1018	-47.2331	-81.4476				296	-110.047	-111.114	-99.2022							296	9162.61	34852.1	5695.25		296	29.6	2290.65	2178.26	2847.62
297	-12.2303	-53.5749	-29.8996	-21.2153	-55.881	-81.0923				297	-103.273	-109.987	-107.286							297	9290.99	35339.2	5617.54		297	29.7	2322.75	2208.7	2808.77
298	-17.9053	-48.858	-41.5622	-28.2278	-47.051	-79.0565				298	-101.269	-105.622	-105.277							298	9274.55	35433.6	5620.84		298	29.8	2318.64	2214.6	2810.42
299	-15.9608	-46.1598	-52.262	-24.7554	-63.0474	-95.7361				299	-102.354	-92.7273	-114.251							299	9402.32	35488	5705		299	29.9	2350.58	2218	2852.5
300	-21.4928	-46.3544	-46.9984	-41.0429	-65.5222	-93.8054				300	-103.493	-95.5061	-104.264							300	9490.73	35736	5728.4		300	30	2372.68	2233.5	2864.2
301	-23.5584	-51.9817	-35.1668	-38.383	-58.3617	-79.7901				301	-98.6591	-98.8612	-109.362							301	9308.03	35186.5	5722.38		301	30.1	2327.01	2199.16	2861.19
302	-18.4575	-41.3052	-33.1837	-36.9143	-42.7746	-82.1053				302	-105.375	-103.698	-105.615							302	9147.2	35765.6	5743.95		302	30.2	2286.8	2235.35	2871.98
303	-16.7113	-39.1091	-41.3889	-35.4909	-52.3424	-88.8864				303	-91.3322	-100.245	-94.2494							303	9366.78	35162.4	5748.71		303	30.3	2341.69	2197.65	2874.35
304	-20.9159	-45.9099	-31.4009	-28.7757	-51.982	-92.2883				304	-109.205	-106.029	-80.7189							304	9419.84	34782.7	5731.59		304	30.4	2354.96	2173.92	2865.79
305	-30.5837	-48.251	-37.7985	-34.5943	-48.1891	-83.4703				305	-107.587	-111.013	-85.2532							305	9294.6	34637.2	5761.98		305	30.5	2323.65	2164.82	2880.99
306	-33.7164	-57.3759	-42.9441	-39.7009	-48.4837	-81.1406				306	-102.486	-106.784	-67.8097							306	9209.77	34835.2	5674.52		306	30.6	2302.44	2177.2	2837.26
307	-23.0756	-54.4642	-42.0083	-36.0268	-42.9203	-81.8577				307	-103.845	-98.5914	-108.294							307	9302.74	34894	5648.25		307	30.7	2325.69	2180.87	2824.13
308	-34.4532	-56.7923	-40.2158	-33.1809	-37.6311	-79.679				308	-100.134	-97.1808	-66.6723							308	9397.36	35081.8	5647.3		308	30.8	2349.34	2192.61	2823.65
309	-29.018	-53.5503	-32.1973	-38.5725	-51.708	-81.6139				309	-104.965	-95.7596	-39.9808							309	9216.19	34874.7	5683.93		309	30.9	2304.05	2179.67	2841.97
310	-12.8138	-53.6473	-35.4719	-33.8051	-47.9788	-76.9382				310	-97.2737	-90.7662	-96.8238							310	8870.31	35156	5817.59		310	31	2217.58	2197.25	2908.79
311	-11.2037	-53.05	-39.8661	-37.1701	-38.5889	-85.5932				311	-93.6374	-98.2859	-85.7459							311	9230.02	34803.1	5577.17		311	31.1	2307.51	2175.19	2788.59
312	-19.8071	-52.8017	-45.1272	-45.26	-48.4996	-76.7657				312	-111.075	-92.433	-38.7018							312	9282.13	35730	5633.73		312	31.2	2320.53	2233.12	2816.86
313	-20.7381	-50.6315	-39.0924	-43.7775	-52.5553	-73.0555				313	-92.838	-99.435	-84.8731							313	9410.95	35899.3	5544.12		313	31.3	2352.74	2243.71	2772.06
314	-10.3467	-53.5671	-32.7709	-35.2287	-45.345	-91.2354				314	-101.846	-92.9561	-68.9293							314	9564.33	36311	5709.66		314	31.4	2391.08	2269.44	2854.83
315	-6.681	-52.305	-36.4817	-30.7696	-50.2905	-82.3388				315	-104.654	-99.8498	-106.803							315	9812.9	36895	5671.8		315	31.5	2453.22	2305.94	2835.9
316	-12.6758	-52.5666	-41.4698	-40.4028	-49.6438	-90.0441				316	-107.76	-97.5666	-100.163							316	9752.25	36040.3	5669.56		316	31.6	2438.06	2252.52	2834.78
317	-6.4349	-51.7466	-41.4572	-34.4631	-39.3779	-81.7372				317	-111.293	-100.755	-104.302							317	9783.47	35475	5623.86		317	31.7	2445.87	2217.19	2811.93
318	-25.024	-41.2998	-38.9937	-40.7411	-52.3106	-73.0843				318	-104.879	-95.221	-101.723							318	9720.19	35924.9	5685.79		318	31.8	2430.05	2245.31	2842.89
319	-20.4599	-40.0018	-32.2802	-38.6171	-48.4494	-71.523				319	-96.3034	-107.061	-60.9047							319	9777.33	36147.5	5697.78		319	31.9	2444.33	2259.22	2848.89
320	-21.0845	-38.9091	-32.6478	-46.1614	-47.2568	-68.7353				320	-100.488	-107.483	-63.1901							320	9825.95	36083.8	5446.69		320	32	2456.49	2255.24	2723.34
321	-21.0228	-33.7834	-34.2158	-42.7113	-50.044	-78.1359				321	-101.274	-111.138	-64.4204							321	9876.43	35480.1	5537.58		321	32.1	2469.11	2217.51	2768.79
322	-27.8767	-34.2685	-40.02	-46.5195	-47.9017	-88.6301				322	-115.455	-95.8788	-59.5104							322	9809.6	35603.8	5638.65		322	32.2	2452.4	2225.24	2819.32
323	-26.3366	-35.7114	-43.016	-44.2629	-47.6287	-91.7453				323	-103.121	-106.805	-58.0832							323	9908.23	35780	5445.97		323	32.3	2477.06	2236.25	2722.98
324	-27.7922	-32.82	-45.6916	-31.947	-40.2829	-83.5652				324	-108.889	-104.171	-62.7413							324	9722.42	36385.9	5541.64		324	32.4	2430.6	2274.12	2770.82
325	-27.5974	-21.7811	-37.0798	-36.9997	-47.2838	-73.1562				325	-101.212	-110.536	-45.5511							325	9695.21	35969.6	5548.81		325	32.5	2423.8	2248.1	2774.41
326	-22.6538	-27.7145	-44.7224	-47.2346	-44.981	-84.637				326	-101.803	-107.661	-48.7335							326	9821.11	35800.9	5548		326	32.6	2455.28	2237.55	2774
327	-27.9421	-33.1391	-38.0097	-40.8837	-50.9813	-81.2258				327	-97.4458	-98.9636	-74.0442							327	9523.81	36040.7	5501.44		327	32.7	2380.95	2252.54	2750.72
328	-25.0393	-29.0668	-30.4713	-38.8652	-51.9277	-90.1313				328	-90.4818	-107.716	-70.7231							328	9564.1	35620.9	5720.51		328	32.8	2391.03	2226.3	2860.25
329	-31.1407	-33.2072	-42.2195	-44.9261	-39.483	-96.1694				329	-109.418	-105.948	-71.5252							329	9953.02	35673	5577.94		329	32.9	2488.26	2229.56	2788.97
330	-28.1389	-32.246	-37.1432	-50.3444	-40.2346	-83.1399				330	-100.583	-103.774	-57.5153							330	9858.29	35844.6	5622.18		330	33	2464.57	2240.29	2811.09
331	-29.3571	-26.8076	-44.3446	-42.5257	-49.7632	-89.3183				331	-111.353	-104.16	-61.5823							331	9703.5	36138.4	5592.35		331	33.1	2425.88	2258.65	2796.17
332	-25.8799	-32.5974	-28.8321	-41.7557	-45.4416	-73.4896				332	-107.801	-100.594	-63.5553							332	9578.17	36330.4	5549.93		332	33.2	2394.54	2270.65	2774.97
333	-31.4251	-28.5798	-36.2421	-37.6265	-37.8844	-80.243				333	-89.8865	-93.0574	-45.0428							333	9809.87	35822.7	5483.21		333	33.3	2452.47	2238.92	2741.6
334	-31.5125	-28.1979	-38.3926	-34.1126	-56.5377	-68.7673				334	-105.575	-99.9538	-53.3679							334	9780.06	36623	5503.48		334	33.4	2445.02	2288.94	2751.74
335	-34.8258	-31.0576	-25.7217	-39.9324	-38.6518	-78.5478				335	-96.6507	-110.014	-59.3863							335	9411.16	36009	5528.32		335	33.5	2352.79	2250.56	2764.16
336	-42.2712	-30.5491	-32.3375	-42.4498	-40.5521	-76.2032				336	-103.692	-104.349	-55.4991							336	9725.19	35747.7	5613.45		336	33.6	2431.3	2234.23	2806.73
337	-46.8448	-36.5503	-32.8503	-40.9878	-35.915	-82.3169				337	-101.003	-103.462	-51.036							337	9678.1	35727.8	5516.5		337	33.7	2419.52	2232.99	2758.25
338	-45.6097	-30.5586	-35.4559	-49.1866	-36.3647	-65.2694				338	-102.379	-109.163	-54.8103							338	9681.62	36237.8	5682.53		338	33.8	2420.4	2264.86	2841.27
339	-44.5917	-27.4534	-34.0651	-47.6162	-39.8769	-78.2043				339	-92.0407	-101.925	-98.0058							339	9668.24	35794.9	5712.59		339	33.9	2417.06	2237.18	2856.3
340	-43.1199	-32.158	-38.524	-32.0064	-33.1816	-75.2599				340	-101.894	-107.295	-97.9037							340	9562.73	36393.7	5722.16		340	34	2390.68	2274.6	2861.08
341	-40.378	-36.0026	-38.104	-31.5199	-26.5101	-73.8972				341	-110.428	-108.289	-86.4612							341	9736.44	35363.2	5706.74		341	34.1	2434.11	2210.2	2853.37
342	-47.8782	-38.7729	-39.2497	-34.6769	-38.0069	-69.7461				342	-104.122	-98.2995	-83.5597							342	9789.87	35294.1	5749.41		342	34.2	2447.47	2205.88	2874.7
343	-49.3146	-26.4371	-38.2494	-47.0992	-40.8174	-72.3817				343	-97.4305	-110.743	-105.688							343	9897.64	34948	5737.76		343	34.3	2474.41	2184.25	2868.88
344	-45.6982	-34.3078	-35.3011	-36.0848	-42.632	-79.7734				344	-96.3736	-87.1777	-37.0002							344	9697.4	35584.4	5550.91		344	34.4	2424.35	2224.03	2775.46
345	-46.6178	-20.9023	-36.7359	-47.4338	-47.0015	-71.9143				345	-104.436	-105.476	-101.319							345	9782.56	35963.4	5614.07		345	34.5	2445.64	2247.71	2807.04
346	-41.2897	-26.3542	-44.9052	-33.3822	-48.1258	-67.8974				346	-107.24	-104.112	-70.3879							346	10053.1	35947.5	5623.16		346	34.6	2513.29	2246.72	2811.58
347	-40.2774	-32.869	-40.0954	-31.4668	-39.777	-69.1223				347	-102.495	-111.12	-44.6075							347	9796.27	36216.7	5580.75		347	34.7	2449.07	2263.55	2790.37
348	-47.5129	-30.5859	-37.3934	-38.8636	-41.4988	-59.7607				348	-102.369	-101.702	-46.8535							348	9746.32	36037.7	5597.64		348	34.8	2436.58	2252.36	2798.82
349	-51.2788	-24.8043	-42.9562	-26.0419	-49.4582	-67.4398				349	-107.671	-104.042	-61.8666							349	9777.8	36032	5661.21		349	34.9	2444.45	2252	2830.61
350	-48.8509	-25.3865	-49.483	-34.0938	-47.9427	-70.4001				350	-112.288	-96.9779	-111.651							350	9678.33	35079.9	5600.35		350	35	2419.58	2192.49	2800.17
351	-47.7308	-28.5153	-32.0078	-33.5308	-49.8065	-77.9981				351	-97.8464	-113.118	-107.491							351	9966.27	35208.9	5549.38		351	35.1	2491.57	2200.56	2774.69
352	-56.9567	-32.464	-46.467	-34.0221	-44.718	-75.2388				352	-93.2524	-102.093	-104.252							352	9494.79	35378	5628.18		352	35.2	2373.7	2211.13	2814.09
353	-51.0733	-32.8637	-37.8167	-28.4268	-42.2762	-80.2007				353	-109.914	-92.186	-121.027							353	9999.83	35836.3	5647.18		353	35.3	2499.96	2239.77	2823.59
354	-48.2418	-29.5187	-39.6188	-35.0613	-37.4793	-78.6021				354	-96.8543	-109.307	-107.268							354	10005.4	35408	5589.35		354	35.4	2501.36	2213	2794.67
355	-45.8813	-27.6478	-51.1621	-43.4003	-34.6364	-73.8372				355	-97.0815	-100.296	-110.214							355	10085.5	35875.5	5512.88		355	35.5	2521.37	2242.22	2756.44
356	-49.7244	-25.6615	-53.5936	-27.8703	-44.5208	-73.4525				356	-108.011	-110.088	-107.918							356	10141.8	36298	5750.03		356	35.6	2535.46	2268.63	2875.01
357	-42.9227	-27.0878	-46.7122	-37.9183	-54.8805	-76.1129				357	-101.793	-106.716	-109.728							357	9920.89	35860.8	5649.24		357	35.7	2480.22	2241.3	2824.62
358	-45.8293	-33.0038	-48.5566	-39.7815	-51.8581	-97.937				358	-100.224	-98.1263	-104.097							358	9441.07	36154.2	5574.15		358	35.8	2360.27	2259.64	2787.07
359	-40.235	-24.7697	-55.6459	-44.292	-45.6438	-60.3907				359	-103.375	-99.5834	-112.059							359	9805.61	36177.7	5553.92		359	35.9	2451.4	2261.11	2776.96
360	-43.5809	-31.4648	-44.0511	-46.7595	-28.9786	-76.341				360	-105.071	-107.159	-119.22							360	9717.23	36324.7	5617.39		360	36	2429.31	2270.29	2808.69
361	-39.996	-25.8447	-46.8496	-31.201	-39.0102	-82.8392				361	-108.291	-103.526	-118.134							361	9726.79	36878.3	5550.82		361	36.1	2431.7	2304.9	2775.41
362	-35.8866	-32.5838	-40.7362	-48.0063	-33.9903	-74.9101				362	-116.404	-107.367	-108.874							362	9928.34	36230.8	5716.93		362	36.2	2482.09	2264.43	2858.46
363	-37.1355	-41.455	-33.1353	-33.2442	-27.14	-85.9449				363	-108.172	-110.894	-109.536							363	9963.88	36439.1	5575.96		363	36.3	2490.97	2277.44	2787.98
364	-37.4336	-39.5283	-49.7204	-28.4565	-47.0145	-79.3379				364	-108.457	-102.522	-115.249							364	9652.46	36151	5584.23		364	36.4	2413.11	2259.44	2792.12
365	-41.0539	-45.2196	-45.1326	-39.7766	-48.9869	-75.7982				365	-97.9929	-111.397	-114.054							365	9880.04	36087.6	5746.1		365	36.5	2470.01	2255.47	2873.05
366	-37.2051	-38.5782	-31.5638	-34.2603	-54.0056	-75.4148				366	-113.895	-109.788	-111.934							366	9822.88	36272.1	5589.57		366	36.6	2455.72	2267	2794.78
367	-31.1038	-45.4874	-44.9539	-31.6056	-43.7557	-68.3908				367	-100.49	-108.69	-103.27							367	10022.3	36237.9	5806.99		367	36.7	2505.59	2264.87	2903.5
368	-34.1819	-42.905	-54.6612	-36.5989	-59.0919	-68.1327				368	-112.154	-111.603	-112.879							368	10078.1	36838.3	5708.65		368	36.8	2519.52	2302.39	2854.33
369	-27.6828	-48.8553	-29.0838	-33.5894	-60.6375	-65.5668				369	-109.529	-110.299	-105.576							369	9856.88	35684.6	5718.99		369	36.9	2464.22	2230.29	2859.49
370	-15.2376	-55.8886	-38.5913	-35.6558	-62.8598	-72.5614				370	-102.938	-104.65	-105.88							370	10109.2	36078.2	5663.77		370	37	2527.3	2254.89	2831.89
371	-19.4067	-60.1035	-42.89	-40.4934	-70.2666	-64.9922				371	-114.157	-103.472	-114.428							371	9806.04	36273.6	5773.23		371	37.1	2451.51	2267.1	2886.62
372	-21.289	-58.1232	-33.1134	-35.9609	-63.5344	-66.4235				372	-105.834	-108.982	-94.0381							372	10108.6	35769.7	5597.41		372	37.2	2527.14	2235.61	2798.71
373	-24.7382	-57.936	-35.6751	-47.7407	-64.4371	-80.1558				373	-91.0176	-105.271	-99.4137							373	10106.3	35587.8	5726.22		373	37.3	2526.58	2224.24	2863.11
374	-27.2313	-54.4927	-37.9092	-37.8006	-59.5538	-67.6877				374	-101.662	-109.077	-93.4288							374	9766.49	35530.1	5636.25		374	37.4	2441.62	2220.63	2818.12
375	-25.8548	-58.8304	-32.2119	-40.1544	-59.5061	-68.9081				375	-100.365	-106.397	-105.057							375	10170.1	35991.1	5728.93		375	37.5	2542.53	2249.44	2864.46
376	-22.6972	-52.5063	-45.7108	-40.6526	-55.2714	-69.8061				376	-109.3	-110.522	-113.921							376	9953.96	35874.4	5668.16		376	37.6	2488.49	2242.15	2834.08
377	-21.1141	-56.0562	-38.9545	-36.9223	-56.5343	-68.7084				377	-99.1679	-101.223	-105.635							377	9911.9	35308.2	5716.24		377	37.7	2477.98	2206.76	2858.12
378	-17.2229	-55.0207	-43.567	-40.2513	-58.3435	-65.0091				378	-105.238	-110.251	-98.1159							378	9857.72	34981.5	5705.65		378	37.8	2464.43	2186.34	2852.83
379	-11.098	-55.7788	-36.6415	-48.4541	-56.8068	-73.7347				379	-108.13	-110.977	-94.3372							379	10132.9	35167.7	5672.13		379	37.9	2533.23	2197.98	2836.06
380	-11.243	-46.2326	-46.5354	-37.5308	-58.4609	-71.2294				380	-104.012	-105.158	-105.793							380	9963.54	35705.6	5727.71		380	38	2490.88	2231.6	2863.85
381	-19.1135	-51.5814	-28.9754	-35.1862	-49.5997	-64.349				381	-108.679	-95.5109	-117.158							381	10084	35480.2	5743.68		381	38.1	2521.01	2217.51	2871.84
382	-16.3813	-52.4322	-31.5737	-35.7885	-50.6064	-70.5866				382	-108.501	-107.411	-109.724							382	10106	35179.7	5751.23		382	38.2	2526.5	2198.73	2875.62
383	-18.1108	-48.7183	-24.9964	-31.5404	-53.353	-74.2147				383	-99.0341	-97.6803	-99.2365							383	9950.5	34771.9	5790.26		383	38.3	2487.63	2173.25	2895.13
384	-19.1507	-38.6381	-32.4105	-36.9965	-50.5607	-67.996				384	-111.777	-94.7368	-107.932							384	9944.04	35031.5	5880.03		384	38.4	2486.01	2189.47	2940.02
385	-32.9732	-44.9675	-36.4654	-28.7676	-48.8554	-74.2834				385	-106.504	-96.3746	-99.3596							385	10116.8	34731.3	5944.79		385	38.5	2529.2	2170.7	2972.4
386	-28.3781	-46.9128	-37.9229	-43.4748	-55.9763	-72.9746				386	-92.6842	-109.794	-92.2948							386	9656.99	34497.6	5765.19		386	38.6	2414.25	2156.1	2882.6
387	-36.1518	-33.465	-39.4967	-42.9894	-45.349	-71.5299				387	-102.903	-98.9146	-50.9156							387	9797.21	34529.6	5704.39		387	38.7	2449.3	2158.1	2852.19
388	-31.9318	-53.8212	-49.8818	-37.5612	-52.2794	-65.5137				388	-105.303	-102.666	-56.0145							388	9625.25	34963.8	5765.48		388	38.8	2406.31	2185.24	2882.74
389	-28.5126	-47.1854	-42.1487	-32.9975	-44.4877	-64.0104				389	-115.049	-106.778	-59.587							389	9676.22	34357.6	5928.29		389	38.9	2419.05	2147.35	2964.14
390	-30.9987	-43.5162	-47.636	-35.0929	-38.0103	-75.7728				390	-104.815	-108.329	-58.6751							390	9894.63	35085.1	5884.33		390	39	2473.66	2192.82	2942.17
391	-23.8512	-45.5707	-48.6233	-36.9437	-49.5713	-71.0979				391	-108.436	-107.59	-35.4859							391	9586.88	35384.7	5833.94		391	39.1	2396.72	2211.54	2916.97
392	-41.2627	-39.9445	-45.9085	-34.3426	-52.6354	-70.5053				392	-103.42	-98.7274	-57.6029							392	9771.86	34496.1	5679.05		392	39.2	2442.96	2156	2839.52
393	-31.3645	-38.395	-42.3405	-42.2633	-48.0353	-78.3882				393	-104.91	-120.286	-62.0467							393	9535.91	35227.3	5702.59		393	39.3	2383.98	2201.71	2851.29
394	-25.0803	-46.9636	-37.1962	-27.4309	-52.8768	-79.2325				394	-110.764	-102.376	-56.9096							394	9521.84	35380.4	5722.49		394	39.4	2380.46	2211.27	2861.24
395	-35.9731	-37.7289	-40.3747	-44.0545	-45.1661	-74.3471				395	-109.017	-104.448	-91.6475							395	9787.52	35798.1	5758.02		395	39.5	2446.88	2237.38	2879.01
396	-36.9112	-34.21	-47.9768	-35.4611	-46.586	-71.8273				396	-105.99	-110.913	-47.6797							396	9905.27	36112.2	5807.83		396	39.6	2476.32	2257.01	2903.91
397	-42.179	-37.2678	-46.2999	-40.6052	-55.6755	-74.4871				397	-100.709	-111.427	-64.3943							397	9715.17	35008.7	5764.55		397	39.7	2428.79	2188.04	2882.27
398	-32.4527	-37.2825	-37.861	-41.903	-44.2967	-74.1494				398	-94.2521	-112.609	-75.3207							398	10041.8	35061.5	5794.81		398	39.8	2510.44	2191.34	2897.41
399	-36.6683	-42.3944	-46.1019	-22.0383	-52.1172	-69.7764				399	-105.951	-112.264	-30.3065							399	9903.26	34949.1	5677.37		399	39.9	2475.81	2184.32	2838.69
400	-34.3378	-40.8425	-49.832	-32.5376	-50.4558	-67.4408				400	-108.462	-105.995	-105.2							400	9934.86	34584	5796.3		400	40	2483.72	2161.5	2898.15
401	-40.7581	-33.8961	-41.2957	-45.5005	-45.989	-65.0215				401	-109.982	-116.812	-59.3785							401	10397.4	34833.8	5763.11		401	40.1	2599.36	2177.11	2881.56
402	-35.6426	-34.3763	-46.9585	-36.6998	-45.0702	-77.938				402	-101.5	-104.212	-84.4269							402	9975.69	34666.3	5680.5		402	40.2	2493.92	2166.65	2840.25
403	-42.9095	-45.141	-39.3287	-45.9975	-50.8618	-77.1391				403	-90.254	-114.214	-80.6329							403	9951.85	34876.9	5794.12		403	40.3	2487.96	2179.81	2897.06
404	-27.5362	-34.1834	-47.8696	-37.4376	-50.8219	-69.2296				404	-106.827	-111.096	-94.7026							404	9916.74	34499.2	5613.39		404	40.4	2479.18	2156.2	2806.69
405	-30.5432	-45.3958	-38.3239	-33.0895	-67.3295	-70.3738				405	-101.989		-105.094							405	9908.12	35212.8	5583.34		405	40.5	2477.03	2200.8	2791.67
406	-33.55	-47.2704	-41.5953	-47.3013	-55.5719	-78.2171														406	10227.1	33890.7	5736.13		406	40.6	2556.79	2118.17	2868.06
407	-32.2929	-39.1028	-40.169	-45.5916	-57.2804	-77.8539														407	10246.8	34352.5	5721.36		407	40.7	2561.71	2147.03	2860.68
408	-44.1695	-43.6401	-46.1232	-33.5143	-56.6092	-75.2925														408	10056.2	33726.3	5670.96		408	40.8	2514.06	2107.89	2835.48
409	-30.995	-47.6135	-46.292	-27.9627	-53.122	-69.2378														409	10016.2	34231.9	5713.45		409	40.9	2504.04	2139.49	2856.73
410	-35.821	-39.0862	-31.0689	-37.7577	-55.8837	-85.065														410	10156.6	34683.6	5667.3		410	41	2539.14	2167.73	2833.65
411	-34.6087	-40.2015	-39.1698	-38.1469	-54.2815	-78.225														411	10245.4	34644	5665.77		411	41.1	2561.35	2165.25	2832.88
412	-40.4225	-40.0192	-48.7151	-30.39	-54.0658	-77.1797														412	10232.7	34906.7	5688.36		412	41.2	2558.18	2181.67	2844.18
413	-32.166	-41.1955	-36.4071	-26.4269	-57.012	-70.692														413	10085.4	34357.9	5682.84		413	41.3	2521.36	2147.37	2841.42
414	-35.5335	-46.6841	-30.9939	-41.059	-57.3389	-80.9915														414	10103	34454.1	5697.35		414	41.4	2525.74	2153.38	2848.68
415	-27.9137	-43.5986	-37.3734	-37.0398	-63.9131	-73.6198														415	10327.7	33633.3	5644.32		415	41.5	2581.93	2102.08	2822.16
416	-35.0234	-43.9847	-37.8305	-37.3311	-56.2967	-85.9524														416	10204.7	33684.7	5664.63		416	41.6	2551.17	2105.29	2832.31
417	-38.5019	-44.2336	-39.5355	-32.0586	-58.1594	-59.6118														417	10095.8	34294.5	5658.59		417	41.7	2523.96	2143.41	2829.29
418	-37.5585	-36.9916	-40.3736	-32.9331	-55.2451	-72.514														418	10211.4	34256	5746.56		418	41.8	2552.84	2141	2873.28
419	-35.0128	-40.4422	-52.7437	-37.2188	-57.1044	-74.6771														419	10093.7	34770.4	5564.11		419	41.9	2523.44	2173.15	2782.06
420	-32.2586	-42.8274	-48.7399	-28.937	-57.2743	-81.9028														420	10174.4	34605.6	5801.67		420	42	2543.61	2162.85	2900.83
421	-34.6528	-50.3248	-45.2153	-34.1847	-58.7823	-71.9334														421	10167	34291.4	5623.75		421	42.1	2541.76	2143.21	2811.88
422	-39.5078	-32.8809	-36.4799	-40.2087	-52.324	-78.4533														422	10011.7	34536.4	5493.21		422	42.2	2502.93	2158.52	2746.61
423	-38.1901	-42.8291	-39.1783	-38.7194	-56.9857	-70.4021														423	9971.67	34821.9	5601.3		423	42.3	2492.92	2176.37	2800.65
424	-35.0449	-40.3548	-37.8966	-41.9879	-58.1885	-66.3139														424	10056.8	34752.9	5534.8		424	42.4	2514.19	2172.05	2767.4
425	-36.9444	-43.6113	-43.6824	-33.6998	-61.9791	-60.6868														425	10058.4	33891	5618.86		425	42.5	2514.59	2118.19	2809.43
426	-34.737	-40.5067	-43.4156	-34.2838	-54.5509	-59.1648														426	9922.74	34489	5406.55		426	42.6	2480.69	2155.56	2703.27
427	-37.4895	-46.1323	-45.2386	-30.2051	-53.4793	-63.8155														427	9908.26	34268.4	5530.07		427	42.7	2477.06	2141.78	2765.03
428	-32.3855	-46.4827	-42.589	-29.5135	-51.1202	-78.764														428	9713.2	34092.6	5621.89		428	42.8	2428.3	2130.79	2810.94
429	-32.8012	-41.8377	-45.7156	-30.6313	-59.0257	-63.5982														429	10035.3	34298.2	5590.1		429	42.9	2508.81	2143.64	2795.05
430	-42.2917	-34.975	-46.4602	-35.3374	-65.0832	-58.8018														430	9684.09	34367.7	5617.1		430	43	2421.02	2147.98	2808.55
431	-37.114	-43.094	-48.1876	-33.1884	-67.2808	-67.4402														431	9565.79	34257.1	5606.86		431	43.1	2391.45	2141.07	2803.43
432	-34.2515	-41.2616	-47.3324	-39.1145	-65.039	-70.2736														432	9647.2	34647.8	5585.84		432	43.2	2411.8	2165.48	2792.92
433	-29.8251	-38.7863	-43.9221	-38.4621	-64.1761	-57.3197														433	9796.01	34823.6	5662.56		433	43.3	2449	2176.47	2831.28
434	-34.5743	-43.0781	-39.6022	-39.4428	-72.3874	-67.7931														434	9744.59	34914.2	5467.98		434	43.4	2436.15	2182.14	2733.99
435	-33.1069	-35.6216	-42.1126	-37.5089	-65.007	-62.3371														435	9802.56	34429.7	5590.26		435	43.5	2450.64	2151.85	2795.13
436	-33.1132	-36.1467	-42.945	-29.189	-65.539	-60.9496														436	9816.58	34081.7	5722.15		436	43.6	2454.15	2130.11	2861.07
437	-39.6483	-32.9561	-47.7237	-29.0812	-64.3896	-65.8473														437	9662.74	33473.6	5539.1		437	43.7	2415.68	2092.1	2769.55
438	-33.8897	-37.7611	-41.4638	-33.1752	-74.3452	-50.2413														438	9413.98	33845.2	5670.8		438	43.8	2353.5	2115.32	2835.4
439	-39.9584	-50.1773	-42.5525	-38.0936	-59.1719	-52.7028														439	9441.78	33855.8	5580.06		439	43.9	2360.45	2115.99	2790.03
440	-31.3895	-47.013	-33.4946	-43.4225	-61.9763	-70.1748														440	9433.78	34317.8	5650.64		440	44	2358.44	2144.87	2825.32
441	-30.3084	-39.8885	-30.2243	-45.5947	-67.4376	-64.5181														441	9416.28	33784.5	5735.57		441	44.1	2354.07	2111.53	2867.78
442	-33.2919	-37.8826	-48.0588	-40.5515	-60.205	-57.8187														442	9493.91	33763.6	5673.29		442	44.2	2373.48	2110.23	2836.65
443	-35.4175	-47.7306	-28.7436	-41.4289	-63.619	-60.382														443	9646.83	34348.5	5789.3		443	44.3	2411.71	2146.78	2894.65
444	-37.3959	-32.4238	-32.2318	-41.3521	-66.0398	-54.3738														444	9652.58	34292.5	5720.8		444	44.4	2413.15	2143.28	2860.4
445	-26.5246	-40.7308	-32.8924	-43.4312	-57.6188	-77.4845														445	9648.65	34526.4	5697.83		445	44.5	2412.16	2157.9	2848.91
446	-32.8019	-44.7277	-30.5312	-47.0894	-64.3911	-63.92														446	9649.81	34253.8	5698.76		446	44.6	2412.45	2140.86	2849.38
447	-35.6996	-39.3746	-37.6997	-46.0465	-64.8118	-61.5478														447	9776.83	34030.3	5431.98		447	44.7	2444.21	2126.89	2715.99
448	-41.297	-48.797	-31.3536	-50.852	-68.874	-70.6904														448	9477.94	34276.1	5516.56		448	44.8	2369.49	2142.25	2758.28
449	-33.5084	-43.5177	-35.8987	-47.6768	-59.1145	-71.0791														449	9539.53	34513.5	5489.54		449	44.9	2384.88	2157.09	2744.77
450	-39.5453	-47.5065	-32.5146	-40.2007	-65.3441	-70.8718														450	9690.53	34113.3	5670.63		450	45	2422.63	2132.08	2835.31
451	-33.0597	-35.0017	-41.1998	-39.5623	-61.6195	-65.5934														451	9455.67	34085.9	5482.99		451	45.1	2363.92	2130.37	2741.49
452	-35.8503	-35.7741	-38.8302	-50.7235	-57.2071	-62.3035														452	9401.81	34171.1	5495.77		452	45.2	2350.45	2135.69	2747.89
453	-36.5252	-42.3209	-31.0902	-47.6221	-56.4177	-69.9796														453	9657.2	34387.1	5472.06		453	45.3	2414.3	2149.19	2736.03
454	-37.2914	-43.1516	-37.9629	-43.3545	-63.1235	-60.9042														454	9542.13	34328.3	5766.07		454	45.4	2385.53	2145.52	2883.04
455	-34.0631	-42.4711	-26.287	-30.9927	-65.177	-66.0714														455	9609.99	34215.5	5563.3		455	45.5	2402.5	2138.47	2781.65
456	-38.6057	-39.3628	-34.7633	-35.525	-66.0958	-75.2336														456	9705.94	34522.5	5737.03		456	45.6	2426.48	2157.66	2868.52
457	-40.4717	-33.2649	-41.7032	-42.4599	-66.3019	-63.5669														457	9519.96	34330.2	5682.01		457	45.7	2379.99	2145.64	2841.01
458	-39.0894	-42.7701	-27.9981	-33.0475	-62.6095	-66.487														458	9682.93	34930	5663.58		458	45.8	2420.73	2183.13	2831.79
459	-39.7747	-43.0777	-28.594	-41.5873	-67.404	-73.0742														459	9542.67	35305.3	5589.24		459	45.9	2385.67	2206.58	2794.62
460	-33.5723	-31.0603	-25.6046	-34.7468	-66.4037	-59.0039														460	9640.99	34742.7	5708.61		460	46	2410.25	2171.42	2854.31
461	-32.874	-27.3376	-31.5948	-38.2409	-69.2046	-57.4821														461	9417.36	34348.4	5609.76		461	46.1	2354.34	2146.77	2804.88
462	-39.9198	-29.9941	-27.4466	-40.6496	-58.3242	-63.6713														462	9514.43	34620.1	5610.61		462	46.2	2378.61	2163.75	2805.31
463	-34.1293	-35.3111	-42.1697	-42.4441	-58.7032	-53.4284														463	9578.13	33772.5	5787.63		463	46.3	2394.53	2110.78	2893.81
464	-32.4446	-25.4188	-40.0182	-29.1827	-52.9855	-52.9041														464	9518.91	34505.2	5731.2		464	46.4	2379.73	2156.57	2865.6
465	-29.5451	-29.8604	-39.4419	-39.7683	-68.1108	-58.7301														465	9578.14	34097.9	5604.98		465	46.5	2394.54	2131.12	2802.49
466	-26.5065	-18.767	-41.096	-38.0812	-52.213	-73.6601														466	9453.97	34095.4	5742.65		466	46.6	2363.49	2130.96	2871.32
467	-24.2777	-25.8662	-33.5016	-27.634	-61.4541	-74.983														467	9489.14	33846.6	5783.61		467	46.7	2372.28	2115.41	2891.8
468	-29.7132	-21.2064	-45.782	-30.0876	-57.7944	-68.4808														468	9709.02	34186.8	5682.34		468	46.8	2427.25	2136.67	2841.17
469	-33.2427	-23.5581	-39.4882	-23.0533	-79.0681	-61.1108														469	9587.18	34443.3	5913.01		469	46.9	2396.79	2152.71	2956.51
470	-25.3824	-40.6626	-38.4117	-27.8542	-74.3435	-68.7163														470	9492.46	33916.6	5844.51		470	47	2373.12	2119.79	2922.25
471	-22.645	-38.9673	-42.3859	-24.8104	-65.3554	-62.9584														471	9649.96	34222.7	5793.38		471	47.1	2412.49	2138.92	2896.69
472	-32.0183	-34.77	-42.4829	-33.948	-63.3732	-62.8326														472	9579.12	34081.9	5799.79		472	47.2	2394.78	2130.12	2899.89
473	-27.3842	-42.5222	-40.0401	-25.6721	-64.6177	-62.1512														473	9694.64	33847.1	5674.63		473	47.3	2423.66	2115.44	2837.31
474	-20.6774	-35.5877	-40.5035	-34.462	-65.2055	-57.1198														474	9668.42	34258.1	5804.48		474	47.4	2417.11	2141.13	2902.24
475	-32.0328	-38.6495	-49.3852	-31.5726	-68.147	-53.2706														475	9475.9	34499.6	5599.69		475	47.5	2368.98	2156.22	2799.84
476	-36.0705	-36.6918	-43.0164	-18.7784	-67.4783	-49.1016														476	9679.63	34664.1	5782.21		476	47.6	2419.91	2166.51	2891.11
477	-39.5087	-28.2981	-31.1012	-34.2015	-59.2062	-65.9311														477	9695.28	33895	5586.57		477	47.7	2423.82	2118.44	2793.28
478	-38.2941	-32.1308	-50.7662	-28.9126	-71.1727	-63.7011														478	9590.54	34570.9	5653.65		478	47.8	2397.63	2160.68	2826.82
479	-37.086	-26.5291	-43.0273	-32.1568	-68.9735	-52.2095														479	9569.61	34045.4	5739.8		479	47.9	2392.4	2127.83	2869.9
480	-33.2589	-36.3581	-30.7966	-31.4503	-64.9612	-66.4359														480	9595.62	34068.2	5662.52		480	48	2398.9	2129.26	2831.26
481	-36.4696	-34.7198	-34.7452	-13.2753	-66.0879	-58.3513														481	9532.35	34103.5	5692.36		481	48.1	2383.09	2131.47	2846.18
482	-35.0968	-44.6279	-40.2496	-26.1448	-66.606	-66.2974														482	9450.81	33881.6	5729.08		482	48.2	2362.7	2117.6	2864.54
483	-27.992	-39.5829	-30.9552	-22.4647	-75.7641	-63.5692														483	9497.88	34419.5	5701.42		483	48.3	2374.47	2151.22	2850.71
484	-31.1018	-39.1797	-39.4156	-26.9815	-67.6401	-54.4925														484	9709.98	34579.8	5747.29		484	48.4	2427.5	2161.24	2873.64
485	-26.5354	-44.4104	-40.8585	-29.0899	-68.3339	-65.7696														485	9750.89	34223.4	5687.33		485	48.5	2437.72	2138.97	2843.67
486	-21.0945	-50.7826	-48.6147	-25.9891	-69.8481	-59.9771														486	9756.95	33927.3	5751.08		486	48.6	2439.24	2120.46	2875.54
487	-20.2382	-47.4523	-36.9167	-23.5671	-62.6887	-57.9519														487	9711.22	34371.3	5695.53		487	48.7	2427.81	2148.21	2847.76
488	-21.8943	-52.9115	-47.4434	-43.3056	-63.6764	-53.7118														488	9702.45	34651.5	5865.94		488	48.8	2425.61	2165.72	2932.97
489	-28.0813	-38.1394	-38.9244	-33.5515	-64.8405	-70.157														489	9643.33	34398	5758.85		489	48.9	2410.83	2149.87	2879.43
490	-25.8221	-42.9732	-37.4235	-41.6428	-68.9277	-67.2226														490	9661.88	34528	5791.22		490	49	2415.47	2158	2895.61
491	-21.191	-39.629	-52.1684	-35.9441	-69.2371	-63.8321														491	9776.98	34180.2	5812.91		491	49.1	2444.24	2136.26	2906.45
492	-26.3153	-43.7348	-31.8116	-35.7659	-63.2077	-75.1565														492	9614.11	34519.8	5774.01		492	49.2	2403.53	2157.49	2887
493	-22.2634	-32.4444	-41.6149	-23.1354	-59.3715	-67.2541														493	9532.4	34774.2	5702.78		493	49.3	2383.1	2173.39	2851.39
494	-26.5738	-36.4771	-48.0295	-36.0168	-69.7424	-64.1599														494	9551.22	34685.1	5804.14		494	49.4	2387.8	2167.82	2902.07
495	-27.1657	-42.3063	-47.3672	-33.521	-71.4432	-53.3063														495	9742.38	34487.4	5922.27		495	49.5	2435.6	2155.46	2961.14
496	-23.7621	-46.122	-47.8509	-30.3167	-80.2002	-67.1806														496	9635.6	34169.8	5729.89		496	49.6	2408.9	2135.62	2864.94
497	-23.0755	-36.4081	-45.5731	-36.0996	-73.059	-61.3338														497	9721.44	34557.2	5709.47		497	49.7	2430.36	2159.82	2854.73
498	-26.3778	-48.9642	-45.0221	-35.8935	-71.9117	-62.4038														498	9680.8	34074.6	5565.69		498	49.8	2420.2	2129.67	2782.84
499	-26.3983	-46.6031	-46.3222	-36.0161	-72.8811	-63.0305														499	9636.27	34124.8	5683.12		499	49.9	2409.07	2132.8	2841.56
500	-28.9632	-31.2908	-49.1502	-33.2077	-68.0817	-73.9882														500	9565.44	34373.9	5692.71		500	50	2391.36	2148.37	2846.35
501	-28.0777	-35.916	-47.0144	-44.4656	-78.6133	-59.1845														501	9385.63	33263.1	5707.49		501	50.1	2346.41	2078.94	2853.74
502	-24.9359	-38.1715	-47.2074	-46.1374	-65.0485	-53.7279														502	9514.04	33754.8	5665.52		502	50.2	2378.51	2109.68	2832.76
503	-23.4375	-28.1902	-47.7539	-38.7614	-68.8803	-57.6895														503	9735.55	33871.6	5542.93		503	50.3	2433.89	2116.98	2771.47
504	-25.4313	-33.5895	-49.4099	-30.1959	-72.8028	-65.367														504	9501.82	34132.2	5505.37		504	50.4	2375.46	2133.26	2752.69
505	-26.4221	-29.1782	-33.5864	-36.7536	-63.5736	-58.5767														505	9491.88	33443.7	5504.99		505	50.5	2372.97	2090.23	2752.49
506	-17.3432	-26.2403	-39.7165	-42.9992	-59.1485	-69.9445														506	9478.77	34029.5	5428.59		506	50.6	2369.69	2126.85	2714.29
507	-17.9244	-45.1887	-41.9084	-40.3986	-69.2357	-75.5664														507	9611.68	34723.5	5577.88		507	50.7	2402.92	2170.22	2788.94
508	-22.1251	-42.7798	-45.4427	-49.9343	-55.192	-65.4821														508	9743.97	34815.2	5506.06		508	50.8	2435.99	2175.95	2753.03
509	-14.3932	-32.9527	-47.2275	-51.1004	-68.9298	-82.7338														509	9795.22	34446.5	5683.8		509	50.9	2448.8	2152.9	2841.9
510	-17.2337	-28.4197	-42.8837	-40.6647	-64.4346	-83.5863														510	9560.51	34266	5677.28		510	51	2390.13	2141.62	2838.64
511	-19.7768	-37.5601	-43.8431	-43.5338	-64.6853	-68.2511														511	9687.63	34293.3	5591.93		511	51.1	2421.91	2143.33	2795.96
512	-20.5778	-36.1768	-52.1196	-43.4614	-71.9624	-80.0359														512	9658.07	34260.8	5514.47		512	51.2	2414.52	2141.3	2757.23
513	-19.9336	-29.5055	-46.1077	-37.7815	-73.5251	-76.5923														513	9663.75	34196.9	5489.75		513	51.3	2415.94	2137.3	2744.88
514	-19.5803	-37.7015	-37.29	-42.1679	-77.5558	-82.826														514	9631.07	33497.9	5494.49		514	51.4	2407.77	2093.62	2747.25
515	-18.0158	-26.4258	-46.2258	-47.557	-53.4281	-80.405														515	9721.09	33810.5	5545.83		515	51.5	2430.27	2113.16	2772.91
516	-24.0564	-42.0747	-38.9746	-41.5725	-84.9017	-74.6531														516	9682.57	34494.7	5559.87		516	51.6	2420.64	2155.92	2779.94
517	-19.0294	-34.5251	-47.1985	-44.65	-77.2655	-78.6148														517	9788.39	33907.4	5545.16		517	51.7	2447.1	2119.21	2772.58
518	-29.6986	-24.2636	-48.8739	-35.0139	-75.8002	-81.1924														518	9481.64	34399.4	5518.82		518	51.8	2370.41	2149.97	2759.41
519	-29.2914	-28.1583	-34.7061	-44.3286	-64.8884	-84.3725														519	9469.79	33693.8	5652.46		519	51.9	2367.45	2105.86	2826.23
520	-34.3081	-34.1395	-49.8499	-48.5074	-79.4721	-75.641														520	9551.21	33804.2	5476.46		520	52	2387.8	2112.76	2738.23
521	-20.9102	-37.4601	-49.8869	-42.4544	-74.4521	-90.1518														521	9744.19	34319.4	5560.71		521	52.1	2436.05	2144.96	2780.36
522	-28.4151	-34.1868	-48.2858	-30.9595	-58.2576	-75.7118														522	9547.21	34592.2	5533.9		522	52.2	2386.8	2162.01	2766.95
523	-22.68	-34.449	-45.9967	-38.775	-65.269	-82.9943														523	9729.16	34557.2	5484.72		523	52.3	2432.29	2159.83	2742.36
524	-17.9312	-46.0985	-42.2109	-24.5559	-67.0034	-70.2516														524	9780.07	34920	5362.66		524	52.4	2445.02	2182.5	2681.33
525	-23.9183	-45.4533	-43.5696	-25.966	-69.3539	-71.2276														525	9413.13	35096.2	5627.76		525	52.5	2353.28	2193.51	2813.88
526	-26.0775	-36.8286	-38.0141	-26.1914	-71.2008	-69.0504														526	9618.26	35439.1	5578.51		526	52.6	2404.57	2214.94	2789.26
527	-34.3683	-42.9819	-33.4125	-35.156	-66.0905	-64.7162														527	9814.43	35013	5506.93		527	52.7	2453.61	2188.31	2753.47
528	-36.5145	-32.2893	-51.8055	-35.2332	-71.0326	-71.8104														528	9813.68	34862	5617.26		528	52.8	2453.42	2178.88	2808.63
529	-30.0563	-40.4878	-32.8198	-33.7733	-71.7905	-78.1999														529	9729.75	35030.8	5627.54		529	52.9	2432.44	2189.43	2813.77
530	-31.7753	-32.806	-44.2556	-30.6797	-59.5994	-77.4788														530	9601.91	34859.7	5546.76		530	53	2400.48	2178.73	2773.38
531	-22.9804	-24.8394	-48.4222	-32.6149	-65.3038	-74.9653														531	9789.31	34888	5439.61		531	53.1	2447.33	2180.5	2719.81
532	-27.6028	-40.1601	-36.8166	-34.2088	-76.2072	-66.3288														532	9798.45	34343.9	5725.08		532	53.2	2449.61	2146.5	2862.54
533	-26.6593	-35.2231	-44.5757	-32.2574	-65.7396	-68.071														533	9775.72	34565.2	5580.13		533	53.3	2443.93	2160.33	2790.06
534	-21.7078	-37.611	-46.1989	-29.1598	-67.0374	-73.4194														534	9721.43	34382.5	5563.81		534	53.4	2430.36	2148.91	2781.91
535	-17.8641	-40.7829	-32.0255	-29.5622	-64.2333	-71.9137														535	9669.89	34345.4	5532.13		535	53.5	2417.47	2146.59	2766.06
536	-25.5383	-37.4691	-38.2067	-30.5249	-61.8594	-77.254														536	9514.27	34364.7	5540.82		536	53.6	2378.57	2147.79	2770.41
537	-24.6074	-33.9845	-40.7715	-31.4952	-68.9069	-65.4608														537	9670.66	34375.2	5598.83		537	53.7	2417.66	2148.45	2799.41
538	-25.9688	-37.6587	-41.9944	-31.7348	-59.1008	-84.3708														538	9635.65	33875.8	5734.91		538	53.8	2408.91	2117.24	2867.45
539	-29.5109	-37.212	-45.7914	-34.5905	-70.097	-76.1177														539	9656.34	34124.5	5576.48		539	53.9	2414.09	2132.78	2788.24
540	-24.1217	-41.7123	-44.544	-25.1939	-55.0524	-66.2726														540	9519.22	34276.9	5688.11		540	54	2379.8	2142.31	2844.06
541	-26.1382	-42.3716	-46.67	-38.1482	-67.6996	-79.8039														541	9531.65	34807.8	5724.21		541	54.1	2382.91	2175.49	2862.1
542	-25.6811	-46.6547	-40.873	-36.1616	-59.3926	-84.732														542	9705.35	34806.5	5651.27		542	54.2	2426.34	2175.4	2825.64
543	-35.9989	-32.2696	-46.3205	-32.4503	-64.1067	-88.3413														543	9687.67	34258	5668.75		543	54.3	2421.92	2141.12	2834.38
544	-29.4253	-39.5887	-44.3054	-33.2963	-65.7576	-95.5819														544	9719.41	34592.3	5616.6		544	54.4	2429.85	2162.02	2808.3
545	-20.2226	-35.2305	-50.5471	-37.3471	-67.009	-90.78														545	9537.44	34686.9	5577.26		545	54.5	2384.36	2167.93	2788.63
546	-20.4633	-33.1903	-44.7893	-21.2114	-74.0046	-84.0053														546	9679.17	34347.1	5433.22		546	54.6	2419.79	2146.7	2716.61
547	-22.5545	-38.4544	-39.5066	-33.4708	-68.1901	-77.9541														547	9797.38	34952.4	5533.83		547	54.7	2449.34	2184.52	2766.92
548	-21.3947	-37.7258	-41.9129	-36.5494	-66.4954	-74.6071														548	9817.31	34017	5472.41		548	54.8	2454.33	2126.06	2736.21
549	-11.3927	-29.4162	-43.2366	-36.8992	-57.3759	-84.5532														549	9878.69	34343.7	5500.82		549	54.9	2469.67	2146.48	2750.41
550	-14.549	-39.2814	-46.5921	-25.3248	-74.3185	-67.2496														550	9683.66	34293.2	5504		550	55	2420.91	2143.33	2752
551	-17.9616	-46.96	-40.507	-31.3723	-62.4904	-72.0044														551	9572.89	34137.8	5470.15		551	55.1	2393.22	2133.61	2735.08
552	-16.7329	-41.5484	-41.8956	-35.6643	-65.3184	-67.7901														552	9669.06	34297.6	5536.09		552	55.2	2417.27	2143.6	2768.05
553	-13.7158	-26.784	-43.758	-32.2273	-62.962	-69.406														553	9785.89	34449.8	5438.1		553	55.3	2446.47	2153.11	2719.05
554	-19.6098	-31.914	-36.141	-32.3722	-62.2548	-71.9042														554	9707.49	34792.5	5544.49		554	55.4	2426.87	2174.53	2772.25
555	-20.2735	-38.2329	-39.7811	-32.5804	-70.9694	-65.1109														555	9908.52	34709.5	5466.88		555	55.5	2477.13	2169.35	2733.44
556	-14.0711	-42.1857	-40.4375	-38.5891	-70.2955	-75.7796														556	9824.14	34989.7	5574.53		556	55.6	2456.04	2186.86	2787.26
557	-6.597	-38.2041	-35.2389	-31.594	-73.633	-70.6714														557	9732.96	34774.5	5622.46		557	55.7	2433.24	2173.41	2811.23
558	-15.7298	-36.0499	-40.5738	-36.8533	-76.8797	-63.1569														558	9514.11	34291.7	5633.95		558	55.8	2378.53	2143.23	2816.98
559	-25.5208	-34.2259	-36.1683	-35.5408	-58.1146	-85.4103														559	9799.53	34523.4	5566.66		559	55.9	2449.88	2157.71	2783.33
560	-15.7418	-22.6741	-41.5279	-31.9545	-63.0895	-83.7594														560	9717.34	34173.4	5562.25		560	56	2429.34	2135.83	2781.12
561	-13.4083	-23.7747	-37.7479	-29.4603	-51.0385	-72.3919														561	9793.79	34896.5	5559.74		561	56.1	2448.45	2181.03	2779.87
562	-19.0095	-25.2048	-39.7416	-31.9581	-61.0584	-79.6776														562	9911.03	34038.8	5548.06		562	56.2	2477.76	2127.42	2774.03
563	-16.7266	-17.7206	-51.4566	-35.7133	-64.0937	-68.4705														563	9743.2	34452	5673.64		563	56.3	2435.8	2153.25	2836.82
564	-11.7438	-33.3703	-33.803	-29.4036	-66.2457	-73.5363														564	9642.8	34769.6	5549.98		564	56.4	2410.7	2173.1	2774.99
565	-15.0319	-39.5463	-45.1829	-22.0142	-73.3145	-70.7526														565	9697.3	34150.4	5516.64		565	56.5	2424.32	2134.4	2758.32
566	-13.1648	-31.5245	-51.2854	-29.7067	-63.3986	-87.1684														566	9676.88	34408	5570.76		566	56.6	2419.22	2150.5	2785.38
567	-13.9919	-27.7657	-43.0021	-31.8538	-71.2959	-73.756														567	9799.3	33860.9	5535.82		567	56.7	2449.82	2116.31	2767.91
568	-23.6535	-28.6284	-37.5773	-29.4866	-80.7975	-66.721														568	9791.12	34991.3	5645.49		568	56.8	2447.78	2186.95	2822.74
569	-18.2752	-29.8347	-33.5257	-30.7909	-64.8262	-86.8829														569	9693.92	34799.4	5393.12		569	56.9	2423.48	2174.96	2696.56
570	-17.8684	-34.6428	-47.4179	-34.3944	-61.0913	-83.5631														570	9605.21	34625.4	5587.88		570	57	2401.3	2164.09	2793.94
571	-18.8689	-42.3432	-39.3835	-36.5331	-69.5222	-67.9998														571	9703.69	34492.4	5618.69		571	57.1	2425.92	2155.77	2809.34
572	-12.9597	-21.8697	-43.3359	-34.1361	-72.5527	-69.8812														572	9724.47	34937.3	5594.06		572	57.2	2431.12	2183.58	2797.03
573	-14.3094	-28.893	-41.5588	-33.9779	-74.2085	-66.9464														573	9576.67	35007.8	5662.35		573	57.3	2394.17	2187.98	2831.18
574	-9.8344	-33.1078	-44.0845	-37.7763	-66.002	-65.4147														574	9713.1	34789.6	5631.04		574	57.4	2428.28	2174.35	2815.52
575	-18.1847	-35.973	-43.0687	-38.2717	-65.951	-75.8637														575	9508.68	34580.1	5497.04		575	57.5	2377.17	2161.26	2748.52
576	-19.1998	-34.0075	-40.2574	-45.3053	-69.1955	-76.4993														576	9556.23	33964.9	5547.11		576	57.6	2389.06	2122.81	2773.55
577	-21.4567	-35.7484	-43.854	-39.0599	-65.34	-71.9367														577	9457.84	34580	5609.38		577	57.7	2364.46	2161.25	2804.69
578	-23.4557	-31.7995	-40.9691	-38.3656	-67.9273	-61.4813														578	9788.56	34889.3	5562.55		578	57.8	2447.14	2180.58	2781.27
579	-20.7774	-32.8842	-42.3723	-43.0102	-67.8543	-91.3314														579	9692.45	34550	5664.8		579	57.9	2423.11	2159.37	2832.4
580	-38.6156	-37.2663	-28.8586	-40.4498	-72.1055	-72.3829														580	9530.62	34819.9	5531.18		580	58	2382.66	2176.25	2765.59
581	-32.8566	-26.065	-44.9699	-20.3723	-66.9258	-67.5368														581	9561.09	34615.3	5497.95		581	58.1	2390.27	2163.46	2748.98
582	-36.9081	-31.5113	-39.0621	-37.571	-72.5817	-74.0767														582	9752.42	34945.5	5547.35		582	58.2	2438.11	2184.09	2773.68
583	-30.3025	-23.7919	-30.8883	-33.8782	-72.4255	-81.4852														583	9658.91	35205.4	5573.25		583	58.3	2414.73	2200.34	2786.63
584	-31.1361	-23.3835	-42.7105	-31.7328	-72.3883	-80.2763														584	9729.6	34302.6	5589.42		584	58.4	2432.4	2143.91	2794.71
585	-41.1159	-30.2732	-35.093	-44.7437	-72.6827	-74.818														585	9780.39	34732.8	5466.84		585	58.5	2445.1	2170.8	2733.42
586	-36.2552	-26.8619	-37.8476	-30.5243	-79.3426	-79.537														586	9604.71	34532.9	5538.56		586	58.6	2401.18	2158.31	2769.28
587	-37.1236	-26.5888	-42.6888	-31.0479	-84.2148	-73.5192														587	9571.97	34867.4	5501.84		587	58.7	2392.99	2179.21	2750.92
588	-30.0793	-37.7612	-33.5769	-26.5195	-71.7434	-86.8684														588	9497.79	34740.2	5610.49		588	58.8	2374.45	2171.26	2805.25
589	-30.8464	-28.4224	-46.1642	-32.103	-66.3772	-95.9323														589	9668.37	34648.2	5417.49		589	58.9	2417.09	2165.52	2708.75
590	-38.3326	-30.2201	-40.494	-18.1549	-75.1262	-87.2548														590	9479.84	34773.2	5359.68		590	59	2369.96	2173.33	2679.84
591	-26.7737	-40.6678	-50.6306	-25.7163	-73.4903	-88.0355														591	9590.7	34606.4	5390.84		591	59.1	2397.67	2162.9	2695.42
592	-34.8013	-24.491	-38.9319	-28.8885	-69.1635	-86.2205														592	9749.81	34394.4	5402.63		592	59.2	2437.45	2149.65	2701.32
593	-34.189	-27.9889	-42.1413	-34.3772	-72.0666	-97.2922														593	9757.39	34664.7	5302.09		593	59.3	2439.35	2166.54	2651.04
594	-36.4998	-20.249	-43.7851	-30.5917	-66.4157	-84.2023														594	9674.79	34853.9	5419.09		594	59.4	2418.7	2178.37	2709.54
595	-41.2164	-29.2045	-33.7022	-21.5414	-80.1201	-94.6602														595	9786.16	34329.9	5377.12		595	59.5	2446.54	2145.62	2688.56
596	-37.0326	-26.4505	-44.3685	-34.692	-84.0865	-94.7356														596	9814.95	33876.8	5334.96		596	59.6	2453.74	2117.3	2667.48
597	-43.7579	-28.5357	-37.1874	-31.1985	-70.7393	-81.7875														597	9758.81	33985.9	5532.09		597	59.7	2439.7	2124.12	2766.05
598	-38.4985	-15.9823	-44.8596	-29.6438	-75.5724	-93.7986														598	9969.51	33846	5493.35		598	59.8	2492.38	2115.37	2746.68
599	-36.3521	-22.5025	-38.7387	-23.3953	-73.4066	-86.1932														599	9979.61	33987.1	5476.39		599	59.9	2494.9	2124.2	2738.19
600	-34.082	-11.4876	-40.102	-22.2525	-72.9622	-92.4552														600	9925.61	33776.5	5371.83		600	60	2481.4	2111.03	2685.91
601	-39.2131	-32.7369	-44.4389	-37.0366	-72.9601	-96.9812														601	9935.1	33803.1	5375.46		601	60.1	2483.78	2112.7	2687.73
602	-29.5996	-26.2017	-48.5979	-24.0655	-77.0465	-101.214														602	10033.3	33978.4	5543.62		602	60.2	2508.33	2123.65	2771.81
603	-36.7868	-39.0368	-43.4616	-19.8928	-73.4729	-97.7505														603	9970.68	33630.1	5449.84		603	60.3	2492.67	2101.88	2724.92
604	-36.9265	-39.1888	-50.0015	-31.0903	-66.2343	-90.5057														604	10166.2	34105.9	5358.74		604	60.4	2541.55	2131.62	2679.37
605	-41.3978	-36.8924	-45.8691	-37.7261	-75.6308	-95.3411														605	9979.8	34153.5	5533.34		605	60.5	2494.95	2134.59	2766.67
606	-37.7912	-38.9107	-41.8039	-38.1036	-79.8442	-89.4893														606	10019.9	33889.4	5492.39		606	60.6	2504.98	2118.09	2746.19
607	-33.865	-29.9801	-31.9261	-35.0165	-69.4075	-91.753														607	9994.74	33879.2	5443.67		607	60.7	2498.69	2117.45	2721.84
608	-36.8185	-31.0149	-38.2276	-33.4305	-71.3705	-105.193														608	10196.8	33706.6	5493.45		608	60.8	2549.2	2106.66	2746.72
609	-34.0582	-39.1211	-34.2984	-21.1703	-70.5168	-110.112														609	10120.5	33358.6	5628.99		609	60.9	2530.12	2084.91	2814.49
610	-31.415	-22.6207	-37.1784	-26.3767	-69.2074	-110.948														610	10026.7	33841.5	5577.36		610	61	2506.69	2115.1	2788.68
611	-46.8415	-29.3427	-23.9302	-24.7572	-71.9023	-105.385														611	9969.48	33868.9	5418.24		611	61.1	2492.37	2116.81	2709.12
612	-35.3444	-31.0853	-31.89	-22.1625	-76.3347	-98.1122														612	9809.65	33623.2	5493.91		612	61.2	2452.41	2101.45	2746.96
613	-34.7874	-28.5737	-34.7922	-26.533	-75.1946	-104.151														613	9968.04	33889.8	5531.81		613	61.3	2492.01	2118.11	2765.91
614	-35.5927	-22.1962	-44.2772	-31.454	-80.3327	-95.3054														614	10121.7	33872.4	5506.71		614	61.4	2530.41	2117.02	2753.35
615	-35.1908	-29.5519	-36.0115	-27.1097	-72.3617	-105.837														615	10124.1	33908.5	5553.46		615	61.5	2531.03	2119.28	2776.73
616	-29.9924	-21.1843	-49.1012	-29.0507	-69.0214	-106.408														616	10037.7	33931.8	5548.01		616	61.6	2509.42	2120.73	2774.01
617	-29.0701	-23.7719	-48.0467	-34.4762	-67.7284	-119.069														617	10162.6	34162.3	5603.67		617	61.7	2540.65	2135.14	2801.83
618	-31.42	-35.0429	-42.7925	-34.5675	-68.5263	-103.628														618	9966.66	34018.8	5507.22		618	61.8	2491.67	2126.18	2753.61
619	-36.3879	-30.9249	-40.7144	-20.9344	-77.848	-113.138														619	9890.47	33962.8	5463.56		619	61.9	2472.62	2122.67	2731.78
620	-36.6316	-26.5413	-40.4186	-16.2778	-73.2624	-126.315														620	10056.9	34110.9	5539.42		620	62	2514.24	2131.93	2769.71
621	-34.1833	-35.7552	-44.8466	-21.7481	-64.3147	-94.8113														621	9772.85	34095.9	5509.48		621	62.1	2443.21	2131	2754.74
622	-32.5032	-33.34	-37.6864	-16.809	-66.4005	-122.326														622	9638.13	34032.8	5469.63		622	62.2	2409.53	2127.05	2734.81
623	-37.7958	-27.336	-36.3279	-17.4024	-67.6783	-108.435														623	9557.65	34643	5605.14		623	62.3	2389.41	2165.19	2802.57
624	-28.7058	-37.987	-49.3747	-20.7619	-71.9242	-114.659														624	9714.14	34048.5	5512.06		624	62.4	2428.54	2128.03	2756.03
625	-29.6883	-22.9041	-43.0154	-19.3471	-66.2849	-114.22														625	9707.85	34293.3	5530.77		625	62.5	2426.96	2143.33	2765.38
626	-30.3521	-25.4126	-39.1121	-19.1017	-69.7344	-105.336														626	10036.2	33964.3	5459.99		626	62.6	2509.05	2122.77	2729.99
627	-26.5721	-19.7123	-41.9107	-19.6345	-71.4135	-99.1396														627	9613.24	33374.2	5440.24		627	62.7	2403.31	2085.89	2720.12
628	-35.3737	-16.5865	-33.4195	-25.3555	-77.7507	-104.724														628	9955.74	33727	5495.61		628	62.8	2488.94	2107.94	2747.81
629	-34.2256	-26.304	-48.9339	-24.4928	-74.4388	-112.58														629	10069.9	34367.8	5464.3		629	62.9	2517.47	2147.99	2732.15
630	-28.6604	-21.2358	-49.1674	-24.0064	-62.6201	-95.6097														630	10037.2	34012.9	5452.87		630	63	2509.3	2125.81	2726.43
631	-33.1805	-29.6754	-47.2337	-26.9862	-58.9352	-96.3078														631	9621.63	33663.4	5525.52		631	63.1	2405.41	2103.96	2762.76
632	-31.3375	-35.0962	-45.804	-22.6516	-60.9934	-101.669														632	9873.06	33518.6	5550.05		632	63.2	2468.27	2094.91	2775.02
633	-32.6427	-27.537	-38.2883	-17.154	-65.5018	-96.8911														633	9649.3	32903	5626.22		633	63.3	2412.32	2056.44	2813.11
634	-30.0327	-25.9662	-40.3742	-22.4207	-78.8152	-100.899														634	9859.66	33657.8	5520.93		634	63.4	2464.91	2103.61	2760.46
635	-29.2905	-27.3569	-38.2491	-21.2107	-69.2238	-91.7652														635	9760.36	33981.7	5556.78		635	63.5	2440.09	2123.86	2778.39
636	-36.3289	-31.2626	-47.7218	-19.4823	-62.5697	-113.325														636	10237.1	34066.1	5421.24		636	63.6	2559.26	2129.13	2710.62
637	-40.2197	-26.2946	-48.1701	-27.7051	-57.504	-104.075														637	9979.16	34064.5	5576.57		637	63.7	2494.79	2129.03	2788.29
638	-41.279	-14.4719	-39.4089	-25.6595	-64.5459	-108.534														638	10079.6	33971.3	5617.48		638	63.8	2519.9	2123.2	2808.74
639	-33.7545	-23.185	-39.2655	-43.1485	-62.6414	-98.4023														639	9824.44	34405.6	5514.4		639	63.9	2456.11	2150.35	2757.2
640	-37.6232	-17.3653	-45.3949	-35.0623	-58.0622	-99.4881														640	9698.21	34439	5580.15		640	64	2424.55	2152.44	2790.07
641	-41.6593	-16.3481	-39.0736	-28.1264	-65.4051	-99.3891														641	9807.15	33956.9	5652.54		641	64.1	2451.79	2122.31	2826.27
642	-42.8522	-14.0093	-39.1278	-35.8763	-58.4668	-102.752														642	9959.12	34500.6	5544.04		642	64.2	2489.78	2156.29	2772.02
643	-43.8175	-12.801	-40.3339	-35.384	-60.8872	-109.075														643	9608.02	34598.7	5521.96		643	64.3	2402	2162.42	2760.98
644	-50.6248	-9.1357	-42.0256	-33.6635	-68.3649	-112.407														644	9477.34	34794.6	5609.48		644	64.4	2369.33	2174.66	2804.74
645	-38.1888	-17.6716	-34.752	-35.6234	-60.3354	-109.583														645	9475.94	34466.1	5494.71		645	64.5	2368.98	2154.13	2747.36
646	-34.4128	-18.5971	-38.9442	-38.1692	-61.657	-104.507														646	9746.93	34969.7	5577.53		646	64.6	2436.73	2185.6	2788.77
647	-43.9759	-15.793	-42.3065	-29.2825	-57.2566	-112.126														647	9885.04	34602.2	5569.76		647	64.7	2471.26	2162.64	2784.88
648	-31.6265	-18.043	-44.3426	-33.9575	-63.1253	-103.072														648	9925.8	34562.6	5635.69		648	64.8	2481.45	2160.16	2817.84
649	-41.802	-17.5629	-39.7183	-36.1798	-64.1518	-92.0897														649	9653.81	34649.5	5625.96		649	64.9	2413.45	2165.59	2812.98
650	-39.135	-15.0999	-38.198	-38.8238	-64.4925	-100.572														650	9846.81	34434	5511.86		650	65	2461.7	2152.12	2755.93
651	-42.0876	-19.8338	-39.9838	-41.5982	-72.3835	-105.449														651	9842.51	34489	5587.94		651	65.1	2460.63	2155.56	2793.97
652	-38.6788	-29.9105	-33.9111	-37.5174	-63.9401	-97.7765														652	9733.87	34872.1	5628.09		652	65.2	2433.47	2179.5	2814.05
653	-40.0135	-30.5334	-28.1282	-35.7626	-64.6386	-97.5541														653	10034.6	34388.8	5588.53		653	65.3	2508.66	2149.3	2794.26
654	-35.6974	-21.5093	-38.085	-28.2869	-67.0106	-96.6035														654	9931.48	34340.8	5512.06		654	65.4	2482.87	2146.3	2756.03
655	-42.7849	-29.6386	-40.3234	-37.4481	-63.4122	-98.6838														655	9977.29	34171.4	5480.11		655	65.5	2494.32	2135.72	2740.06
656	-33.2316	-26.7274	-24.5362	-31.747	-59.1584	-95.4937														656	10066.3	34155.5	5457.04		656	65.6	2516.58	2134.72	2728.52
657	-37.659	-13.7068	-25.6724	-30.5146	-57.7242	-100.257														657	10063.2	33818.8	5486.96		657	65.7	2515.81	2113.67	2743.48
658	-41.5211	-20.6243	-25.0024	-29.8681	-62.2114	-76.0162														658	10317.4	34604.7	5454.67		658	65.8	2579.34	2162.8	2727.33
659	-40.5569	-13.2444	-34.2619	-31.305	-66.0308	-90.0067														659	10313.2	34242.1	5566.3		659	65.9	2578.3	2140.13	2783.15
660	-31.5764	-26.9789	-30.4924	-31.8424	-72.0354	-100.057														660	10064	34939.4	5624.04		660	66	2515.99	2183.71	2812.02
661	-39.441	-32.8758	-38.1241	-37.7969	-70.7462	-102.752														661	10148.3	34922.6	5580.05		661	66.1	2537.08	2182.66	2790.02
662	-41.0776	-31.2277	-32.3781	-40.0644	-61.8873	-94.8084														662	10264.5	34882.8	5797.26		662	66.2	2566.14	2180.18	2898.63
663	-38.9657	-33.6634	-41.7152	-35.4122	-63.8247	-86.3602														663	10176.2	34960.9	5490.13		663	66.3	2544.06	2185.06	2745.06
664	-40.946	-36.9405	-37.0262	-30.172	-61.9008	-87.8715														664	10121.6	35088.3	5594.39		664	66.4	2530.39	2193.02	2797.2
665	-40.7026	-25.1044	-42.4922	-29.9806	-75.8003	-105.882														665	10235.1	34487.3	5594.89		665	66.5	2558.78	2155.46	2797.45
666	-34.4241	-28.9518	-46.5067	-11.4149	-75.2318	-119.126														666	10053.6	34397.1	5768.69		666	66.6	2513.39	2149.82	2884.35
667	-34.6831	-31.7696	-37.9418	-28.5896	-57.8734	-101.967														667	9988.09	34444.2	5575.14		667	66.7	2497.02	2152.76	2787.57
668	-38.0856	-26.8739	-30.232	-31.6509	-68.7787	-101.608														668	10045.5	35488.5	5416.17		668	66.8	2511.37	2218.03	2708.09
669	-39.8774	-34.0222	-39.7267	-26.428	-69.2573	-105.159														669	10061.5	34748.7	5624.67		669	66.9	2515.38	2171.8	2812.33
670	-38.4034	-32.8256	-39.8836	-27.6134	-65.9162	-99.7844														670	9979.89	34864.6	5403.85		670	67	2494.97	2179.04	2701.92
671	-33.192	-26.0741	-46.2375	-24.1644	-71.78	-108.409														671	10171	35206.9	5537.47		671	67.1	2542.74	2200.43	2768.73
672	-25.0997	-27.0687	-43.4177	-25.9314	-66.0031	-99.3336														672	10099.2	35096.2	5642.68		672	67.2	2524.79	2193.51	2821.34
673	-32.4171	-45.0849	-42.4881	-41.3577	-68.9405	-101.382														673	10226.2	34536.2	5384.12		673	67.3	2556.55	2158.51	2692.06
674	-44.6322	-41.4346	-53.4825	-30.08	-70.2072	-89.9532														674	9853.83	34142.4	5574.42		674	67.4	2463.46	2133.9	2787.21
675	-40.0737	-18.8686	-42.6251	-25.5436	-67.7457	-98.4205														675	10017	33679	5582.64		675	67.5	2504.26	2104.94	2791.32
676	-41.0128	-39.1361	-35.4445	-36.4664	-66.6063	-92.4189														676	9959.45	34034.4	5516.86		676	67.6	2489.86	2127.15	2758.43
677	-41.6039	-28.8493	-40.25	-29.9862	-63.092	-102.358														677	9957.29	33980.4	5563.25		677	67.7	2489.32	2123.77	2781.62
678	-40.9689	-27.1009	-31.8873	-34.7606	-65.3775	-104.075														678	10124.6	34000.8	5613.79		678	67.8	2531.15	2125.05	2806.9
679	-35.718	-28.1804	-41.5429	-26.8031	-68.0504	-100.891														679	10930.1	33725.9	5499.08		679	67.9	2732.53	2107.87	2749.54
680	-39.6215	-25.2365	-33.0504	-31.6303	-65.9638	-99.0041														680	11143.2	33708.9	5403.51		680	68	2785.8	2106.81	2701.75
681	-34.405	-35.1351	-37.7467	-24.0817	-54.4752	-103.657														681	11022.1	33927.2	5489.2		681	68.1	2755.52	2120.45	2744.6
682	-33.6246	-16.2182	-38.4384	-33.0828	-62.8368	-84.6677														682	9840.05	33741.7	5413.28		682	68.2	2460.01	2108.86	2706.64
683	-32.6435	-18.4461	-44.417	-28.018	-51.9379	-84.4193														683	9881.13	33868	5517.57		683	68.3	2470.28	2116.75	2758.79
684	-32.184	-12.0831	-41.5987	-32.2083	-59.1388	-95.4572														684	10956.9	34057.5	5460.46		684	68.4	2739.23	2128.59	2730.23
685	-43.3802	-14.34	-45.4642	-38.1539	-55.1209	-92.0245														685	10937	34237.2	5568.34		685	68.5	2734.26	2139.83	2784.17
686	-39.2268	-22.5471	-31.9479	-24.6206	-48.1454	-107.411														686	10847.7	33209.9	5569.81		686	68.6	2711.93	2075.62	2784.91
687	-39.7405	-20.9237	-45.8773	-31.6164	-59.1302	-103.585														687	10846	33442.4	5470.07		687	68.7	2711.5	2090.15	2735.03
688	-36.74	-22.3739	-45.1043	-37.4859	-52.8435	-112.04														688	10854.9	33391.1	5335.08		688	68.8	2713.73	2086.94	2667.54
689	-36.5012	-25.4964	-45.725	-35.0473	-66.1448	-100.573														689	11159.5	33778.3	5468.98		689	68.9	2789.88	2111.15	2734.49
690	-43.8854	-20.9743	-46.6123	-33.1448	-67.8604	-99.578														690	10890.6	33319.2	5463.62		690	69	2722.65	2082.45	2731.81
691	-44.0527	-22.0262	-31.391	-29.7041	-57.2168	-111.43														691	10419.6	33305.2	5414.54		691	69.1	2604.91	2081.58	2707.27
692	-44.9829	-32.3423	-40.3145	-40.1602	-62.0579	-102.88														692	10104.3	33226.8	5409.78		692	69.2	2526.07	2076.68	2704.89
693	-36.9664	-33.7153	-38.4659	-34.7159	-60.9445	-101.243														693	10084.1	33481.6	5560.7		693	69.3	2521.03	2092.6	2780.35
694	-40.9932	-29.9093	-33.106	-36.2189	-58.6329	-90.0682														694	10118.7	33227.2	5503.44		694	69.4	2529.68	2076.7	2751.72
695	-37.0478	-41.4352	-40.6854	-37.7886	-63.4726	-93.7163														695	10427.7	33387.4	5376.84		695	69.5	2606.94	2086.71	2688.42
696	-37.9923	-32.971	-36.9743	-29.7028	-55.6359	-84.4218														696	10238.7	33330.6	5400.75		696	69.6	2559.68	2083.17	2700.37
697	-40.653	-35.2563	-42.2531	-30.8745	-60.9521	-98.8928														697	10351.4	33157.1	5418.02		697	69.7	2587.86	2072.32	2709.01
698	-43.4147	-19.6945	-26.8984	-31.846	-59.2274	-95.5956														698	10185.1	32966.5	5454.4		698	69.8	2546.27	2060.41	2727.2
699	-44.9551	-33.262	-39.2551	-29.1456	-67.9233	-96.8049														699	10672.7	33190.7	5277.82		699	69.9	2668.18	2074.42	2638.91
700	-42.3722	-28.689	-29.1279	-36.3362	-67.1775	-92.4284														700	10179.8	33537.6	5442.1		700	70	2544.95	2096.1	2721.05
701	-42.0134	-30.743	-29.575	-39.7815	-72.2573	-90.7337														701	10125.8	33837.5	5403.68		701	70.1	2531.44	2114.84	2701.84
702	-39.113	-34.2019	-27.4168	-30.5005	-69.8689	-91.5288														702	10137.6	33597.2	5423.11		702	70.2	2534.4	2099.82	2711.56
703	-34.1753	-42.6792	-23.4279	-28.202	-60.4797	-101.284														703	10061.1	33366.2	5390.77		703	70.3	2515.27	2085.39	2695.39
704	-38.9619	-40.9195	-31.4121	-21.8644	-63.99	-100.208														704	9932.22	33418.7	5287.21		704	70.4	2483.05	2088.67	2643.6
705	-35.5674	-37.0322	-25.9762	-28.0681	-57.7464	-112.97														705	9944.67	33841.1	5264.43		705	70.5	2486.17	2115.07	2632.21
706	-41.9457	-36.5059	-28.6666	-33.9459	-58.7706	-90.5907														706	10160.9	34146.9	5461.4		706	70.6	2540.24	2134.18	2730.7
707	-31.0041	-40.4154	-36.5478	-24.5663	-65.6467	-91.3372														707	10146.9	34155.8	5368.89		707	70.7	2536.73	2134.74	2684.45
708	-43.4867	-37.6585	-15.8249	-32.5172	-70.0618	-95.0841														708	10104.3	34132.4	5369.28		708	70.8	2526.08	2133.28	2684.64
709	-31.7872	-29.8778	-30.4901	-32.4519	-63.3661	-99.2537														709	8990.34	34046.2	5303.93		709	70.9	2247.59	2127.89	2651.97
710	-40.7442	-42.3449	-26.2048	-21.7981	-62.444	-96.6005														710	10313.7	33729.7	5254.36		710	71	2578.42	2108.1	2627.18
711	-34.712	-30.427	-27.747	-35.24	-75.9162	-99.2904														711	10144.3	34104.5	5374.94		711	71.1	2536.07	2131.53	2687.47
712	-45.1513	-42.8362	-36.085	-34.9274	-69.4487	-94.8681														712	10413.1	33985.4	5362.44		712	71.2	2603.27	2124.09	2681.22
713	-37.4752	-36.4447	-29.3933	-24.1005	-69.6753	-94.7459														713	10577.1	34026.5	5326.54		713	71.3	2644.27	2126.66	2663.27
714	-39.1186	-41.4186	-12.5822	-28.6109	-59.0629	-98.955														714	10574.5	33725.2	5248.08		714	71.4	2643.62	2107.83	2624.04
715	-35.3977	-36.0123	-31.9064	-28.8374	-69.6095	-96.2848														715	10639.5	34095.8	5386.72		715	71.5	2659.86	2130.99	2693.36
716	-39.7595	-42.8351	-25.0358	-12.0677	-70.2278	-82.7214														716	10780	33763.9	5447.28		716	71.6	2695	2110.24	2723.64
717	-38.4877	-30.4443	-35.9282	-10.0422	-76.3654	-95.0847														717	10179.2	34051.4	5483.27		717	71.7	2544.79	2128.21	2741.63
718	-46.6063	-36.2461	-31.1108	-30.1204	-58.6474	-90.8063														718	10227.5	34205.3	5346.07		718	71.8	2556.88	2137.83	2673.03
719	-48.0549	-31.0622	-26.3051	-24.9851	-65.7711	-102.861														719	10248.8	34173.6	5265.24		719	71.9	2562.2	2135.85	2632.62
720	-50.8956	-25.2037	-30.5149	-23.8933	-70.227	-97.2802														720	9719.07	34139.9	5412.33		720	72	2429.77	2133.75	2706.17
721	-38.2622	-26.4726	-30.6099	-28.8142	-68.5571	-97.9042														721	10131.6	34354.1	5309.69		721	72.1	2532.89	2147.13	2654.84
722	-39.2855	-19.1763	-45.4725	-26.267	-65.9105	-101.487														722	10047.2	34345.6	5411.11		722	72.2	2511.8	2146.6	2705.55
723	-43.7347	-23.3791	-35.4617	-21.0399	-66.648	-112.423														723	10099.9	34249.8	5321.44		723	72.3	2524.96	2140.62	2660.72
724	-43.7189	-11.4124	-35.6724	-34.8783	-69.3535	-102.642														724	10386.8	34050.2	5509.25		724	72.4	2596.69	2128.13	2754.62
725	-44.6095	-25.9846	-33.3372	-50.6462	-68.1802	-105.56														725	10244.1	33498.7	5523.51		725	72.5	2561.02	2093.67	2761.75
726	-39.4565	-25.5776	-44.2903	-48.8819	-69.5594	-104.7														726	10273.8	33856.9	5615.52		726	72.6	2568.46	2116.06	2807.76
727	-42.0381	-20.0433	-29.9822	-41.2406	-65.4911	-113.549														727	10217.7	33843.7	5594.59		727	72.7	2554.43	2115.23	2797.29
728	-31.3931	-24.625	-27.1545	-49.6904	-69.049	-111.075														728	10175.5	33826.8	5525.47		728	72.8	2543.88	2114.17	2762.74
729	-28.7627	-18.9155	-34.1869	-44.8813	-61.3688	-107.636														729	9897.79	33593.4	5387.95		729	72.9	2474.45	2099.59	2693.97
730	-39.1369	-23.9848	-39.4507	-46.5603	-68.6319	-94.8629														730	10088.4	33567.7	5442.09		730	73	2522.1	2097.98	2721.05
731	-37.1406	-30.4523	-35.9148	-38.3215	-65.4493	-103.235														731	10268.2	34149.7	5588.24		731	73.1	2567.04	2134.36	2794.12
732	-37.1155	-35.0344	-36.6585	-37.0673	-74.1243	-91.3285														732	10159.5	33798.2	5541.24		732	73.2	2539.88	2112.39	2770.62
733	-46.1737	-26.9659	-33.3967	-31.5293	-68.2452	-108.258														733	10431.2	33839.7	5615.55		733	73.3	2607.8	2114.98	2807.78
734	-38.5375	-35.9184	-41.1733	-17.5416	-70.2281	-97.6121														734	9986.65	34121.4	5501.13		734	73.4	2496.66	2132.59	2750.57
735	-30.9957	-20.5083	-38.7936	-20.82	-70.1544	-110.124														735	10631	33617.1	5558.98		735	73.5	2657.75	2101.07	2779.49
736	-44.469	-34.9995	-35.3622	-26.5343	-67.6343	-91.7051														736	10831.4	33856.9	5424.41		736	73.6	2707.85	2116.05	2712.21
737	-34.6887	-35.374	-41.8264	-25.362	-62.0208	-113.844														737	10697.6	33465.9	5401.33		737	73.7	2674.39	2091.62	2700.67
738	-38.3358	-29.2646	-37.9128	-37.9366	-70.3757	-100.303														738	10663.5	34008.1	5263.3		738	73.8	2665.89	2125.51	2631.65
739	-29.8666	-37.9695	-50.5968	-36.7145	-66.9435	-99.4368														739	10147.6	34563.1	5513.28		739	73.9	2536.91	2160.19	2756.64
740	-37.0029	-34.9196	-32.0514	-36.6582	-69.119	-94.0646														740	10499.6	34046.8	5450.5		740	74	2624.89	2127.92	2725.25
741	-36.6611	-36.8756	-34.9786	-39.3451	-63.7578	-102.377														741	10104.8	34120.7	5507.85		741	74.1	2526.2	2132.55	2753.92
742	-40.5641	-35.8217	-44.7939	-40.6575	-74.089	-103.434														742	9891.77	34292.7	5519.4		742	74.2	2472.94	2143.29	2759.7
743	-38.1376	-41.9607	-36.9787	-37.1862	-61.5249	-103.572														743	9696.8	34138.4	5440.91		743	74.3	2424.2	2133.65	2720.46
744	-42.1347	-28.0184	-34.909	-35.7366	-71.3934	-107.724														744	9826.56	34355.2	5458.66		744	74.4	2456.64	2147.2	2729.33
745	-44.8158	-36.1963	-42.9617	-31.1883	-72.3889	-106.774														745	9987.91	34405.7	5523.37		745	74.5	2496.98	2150.35	2761.69
746	-37.2332	-26.3547	-39.7837	-35.3848	-64.2555	-91.7065														746	9957.67	34074	5512.99		746	74.6	2489.42	2129.62	2756.49
747	-35.3856	-29.3461	-35.9341	-41.9087	-48.5611	-109.427														747	10040.2	34079.9	5588.82		747	74.7	2510.04	2129.99	2794.41
748	-40.4506	-37.9966	-36.2897	-40.4016	-66.6282	-102.675														748	10042.7	34503.9	5528.14		748	74.8	2510.68	2156.49	2764.07
749	-36.9066	-53.8103	-40.3215	-38.4341	-71.3838	-100.447														749	9958.91	33730	5408.47		749	74.9	2489.73	2108.13	2704.23
750	-47.2288	-41.2718	-49.0816	-32.3654	-62.7442	-109.63														750	9889.33	34604.6	5481.38		750	75	2472.33	2162.79	2740.69
751	-35.7194	-31.9064	-39.8729	-35.6599	-65.7642	-92.4032														751	10068.8	34405.3	5538.52		751	75.1	2517.19	2150.33	2769.26
752	-42.5563	-22.7493	-30.8907	-43.9337	-71.6053	-79.4177														752	9860.91	34536.6	5705.39		752	75.2	2465.23	2158.54	2852.7
753	-46.3179	-28.71	-39.6606	-31.5153	-71.4022	-88.856														753	10306.9	34031.4	5475.64		753	75.3	2576.71	2126.96	2737.82
754	-41.3592	-35.654	-32.1387	-31.6015	-66.546	-87.6298														754	10143	33844.1	5550.25		754	75.4	2535.74	2115.25	2775.13
755	-43.1791	-28.1322	-36.55	-31.1339	-67.4631	-81.5539														755	10310.6	33494.2	5627		755	75.5	2577.64	2093.39	2813.5
756	-27.0647	-32.0262	-42.0554	-34.8652	-64.9895	-84.0804														756	9995.85	33561.4	5499.91		756	75.6	2498.96	2097.59	2749.95
757	-38.8065	-32.2158	-36.0996	-23.7359	-71.3287	-83.357														757	10117.9	32947.4	5484.27		757	75.7	2529.49	2059.21	2742.14
758	-36.4942	-34.7899	-31.357	-25.4516	-77.7682	-72.8974														758	10083.8	33280.9	5598.94		758	75.8	2520.94	2080.06	2799.47
759	-35.1841	-31.3827	-34.8376	-31.794	-72.9322	-81.5311														759	9730.58	33456.6	5604.32		759	75.9	2432.65	2091.04	2802.16
760	-35.3673	-24.2744	-26.5001	-31.3572	-68.5848	-87.9179														760	10038.9	33630.6	5580.86		760	76	2509.74	2101.91	2790.43
761	-31.7912	-27.4996	-43.3525	-43.5677	-62.8644	-89.0485														761	9826.47	33715.4	5572.96		761	76.1	2456.62	2107.21	2786.48
762	-34.7093	-36.6149	-38.4166	-36.9648	-67.0587	-99.1757														762	9856.38	33530.6	5576.77		762	76.2	2464.1	2095.66	2788.39
763	-44.21	-41.6696	-43.7521	-33.0979	-65.9547	-88.8121														763	9639.59	33971.3	5674.19		763	76.3	2409.9	2123.21	2837.09
764	-43.0016	-28.4547	-30.4699	-30.5604	-78.4894	-88.3027														764	9806.83	33899.3	5636.56		764	76.4	2451.71	2118.7	2818.28
765	-43.5073	-28.6551	-43.4951	-36.4706	-85.675	-91.9698														765	9993.22	34318.4	5476.77		765	76.5	2498.3	2144.9	2738.38
766	-39.1256	-30.4208	-31.9592	-33.31	-74.2071	-82.3971														766	9859.15	34101.1	5445.41		766	76.6	2464.79	2131.32	2722.7
767	-36.3226	-37.0258	-41.4265	-50.9031	-64.4728	-96.9209														767	9819.3	34223.1	5322.6		767	76.7	2454.83	2138.94	2661.3
768	-37.1972	-24.0268	-35.8316	-36.5225	-74.5633	-95.9073														768	9914.9	34947.6	5517.28		768	76.8	2478.72	2184.22	2758.64
769	-44.387	-28.384	-30.9869	-33.5895	-73.9363	-97.6979														769	9771.32	34560.8	5389.6		769	76.9	2442.83	2160.05	2694.8
770	-39.6659	-31.243	-40.5606	-39.8861	-76.2049	-105.07														770	9914.67	34180	5579.96		770	77	2478.67	2136.25	2789.98
771	-46.5256	-24.9095	-34.9956	-46.7713	-59.4744	-90.8392														771	9922.97	33898.3	5412.86		771	77.1	2480.74	2118.64	2706.43
772	-32.2296	-32.1057	-40.4761	-41.2261	-73.0811	-108.038														772	10176.6	33730.1	5435.22		772	77.2	2544.14	2108.13	2717.61
773	-40.432	-34.1003	-37.2334	-30.6074	-71.2509	-98.5056														773	10067.7	33677.3	5478.49		773	77.3	2516.94	2104.83	2739.24
774	-39.2401	-36.0526	-35.861	-25.4765	-71.8561	-95.3336														774	10366.9	33538.4	5469.55		774	77.4	2591.72	2096.15	2734.77
775	-45.4506	-37.7119	-42.4062	-31.1124	-70.7775	-93.1118														775	10462.4	33786.6	5348.66		775	77.5	2615.59	2111.67	2674.33
776	-41.5345	-40.1201	-43.3103	-39.5155	-69.3459	-109.429														776	10174.6	33408.5	5531.39		776	77.6	2543.65	2088.03	2765.7
777	-39.4477	-33.6929	-42.2363	-51.7406	-64.6186	-100.522														777	10502.1	33984.3	5458.87		777	77.7	2625.53	2124.02	2729.44
778	-44.2101	-38.9447	-33.7611	-27.4226	-64.6241	-64.7128														778	10389.5	33999.9	5538.52		778	77.8	2597.38	2125	2769.26
779	-32.2823	-39.8878	-39.1771	-39.844	-75.8517	-90.0575														779	10249.1	34171.3	5460.7		779	77.9	2562.27	2135.71	2730.35
780	-39.7715	-30.7705	-46.0167	-32.5819	-71.5475	-100.397														780	10025	34031.3	5419.77		780	78	2506.26	2126.95	2709.89
781	-43.6352	-35.0769	-34.7922	-32.4427	-70.2659	-83.6101														781	10385.5	33061.8	5486.44		781	78.1	2596.38	2066.36	2743.22
782	-38.6993	-27.7013	-38.7194	-33.9781	-83.4367	-104.928														782	10250.6	33840.6	5363.89		782	78.2	2562.64	2115.04	2681.94
783	-31.3954	-17.6029	-55.2042	-29.3255	-76.1595	-88.163														783	10109.4	33467.2	5489.81		783	78.3	2527.34	2091.7	2744.91
784	-42.569	-31.139	-43.5316	-37.4715	-75.3219	-93.4931														784	10423.8	33159	5550.62		784	78.4	2605.96	2072.44	2775.31
785	-33.2774	-18.118	-35.1798	-40.4746	-72.9893	-90.5023														785	10428	32960.3	5482.02		785	78.5	2606.99	2060.02	2741.01
786	-38.1242	-22.7997	-31.4976	-40.288	-75.5317	-105.372														786	10094	33113.9	5532.16		786	78.6	2523.51	2069.62	2766.08
787	-41.3356	-28.9833	-33.5189	-30.8034	-79.2032	-104.172														787	10041.8	33287.2	5503.3		787	78.7	2510.45	2080.45	2751.65
788	-43.1894	-26.6481	-42.2992	-36.4671	-84.7996	-94.6932														788	9972.33	33508.5	5640.54		788	78.8	2493.08	2094.28	2820.27
789	-33.4302	-30.3753	-36.6929	-29.84	-79.6306	-92.8072														789	10066.6	33273.3	5614.78		789	78.9	2516.64	2079.58	2807.39
790	-32.7295	-32.7553	-38.2258	-32.9107	-75.7198	-93.4025														790	10213.7	33423.9	5505.09		790	79	2553.43	2088.99	2752.54
791	-29.843	-28.6376	-32.1559	-37.273	-74.8681	-85.8295														791	10120.7	33080.5	5560.19		791	79.1	2530.17	2067.53	2780.09
792	-42.0931	-23.0698	-38.4536	-38.5813	-69.6284	-102.421														792	10197.8	32914.9	5500.05		792	79.2	2549.46	2057.18	2750.03
793	-27.1467	-14.0671	-42.4769	-31.1978	-66.3233	-110.809														793	10242.8	33633.4	5435.29		793	79.3	2560.69	2102.09	2717.64
794	-41.5341	-23.5378	-29.4754	-28.5261	-62.643	-93.7798														794	10102.7	33198.2	5572.46		794	79.4	2525.68	2074.89	2786.23
795	-36.6985	-30.2047	-45.4946	-44.1563	-60.5705	-87.4359														795	10029.4	33115.9	5405.05		795	79.5	2507.36	2069.74	2702.52
796	-36.8336	-46.6931	-20.8338	-38.2781	-46.482	-99.9969														796	9973.36	33031.4	5439.94		796	79.6	2493.34	2064.47	2719.97
797	-29.2539	-37.6587	-48.0878	-39.6924	-58.8456	-89.9663														797	9625.78	32736	5412.52		797	79.7	2406.45	2046	2706.26
798	-40.4146	-53.0417	-46.7312	-42.4659	-55.8896	-92.3972														798	9848.83	32630.1	5496.15		798	79.8	2462.21	2039.38	2748.08
799	-38.0743	-52.2885	-51.0522	-36.5613	-54.7588	-85.3177														799	9984.84	33122	5620.46		799	79.9	2496.21	2070.12	2810.23
800	-39.1627	-35.5898	-34.472	-30.3281	-57.7937	-94.267														800	9812.89	32810.3	5491.34		800	80	2453.22	2050.64	2745.67
801	-18.8886	-37.1245	-46.8967	-26.9704	-52.9176	-97.0009														801	9864.11	33164.2	5464.27		801	80.1	2466.03	2072.76	2732.14
802	-36.645	-35.8626	-46.4357	-43.4363	-49.298	-94.4071														802	10094.7	33193.8	5559.41		802	80.2	2523.67	2074.61	2779.71
803	-17.915	-43.7264	-38.5595	-42.2204	-47.9981	-84.2237														803	9855.55	32936.5	5492.88		803	80.3	2463.89	2058.53	2746.44
804	-37.998	-39.0006	-52.0336	-42.6487	-53.6909	-84.0028														804	10182.8	32966.9	5643.64		804	80.4	2545.7	2060.43	2821.82
805	-37.6397	-27.7739	-51.6929	-42.088	-47.5619	-93.4863														805	9780.32	33483.7	5590.58		805	80.5	2445.08	2092.73	2795.29
806	-33.7019	-30.7653	-49.3036	-38.2246	-49.7337	-86.3026														806	10033.7	32981.2	5537.28		806	80.6	2508.43	2061.33	2768.64
807	-32.2494	-42.698	-38.7861	-41.484	-55.4	-87.3161														807	10074.3	36488.3	5581.44		807	80.7	2518.58	2280.52	2790.72
808	-35.592	-38.3714	-39.7146	-45.0836	-50.9527	-87.5947														808	10103.9	36579	5424.71		808	80.8	2525.98	2286.19	2712.35
809	-39.0633	-26.9274	-45.8788	-50.536	-50.337	-101.345														809	9885.03	36658.2	5404.52		809	80.9	2471.26	2291.14	2702.26
810			-21.3018	-46.558	-61.2205	-85.6599														810	9853.45	36634.9	5271.22		810	81	2463.36	2289.68	2635.61
811			-42.0964	-48.3751	-59.7754	-84.6284														811	10024.8	37302.7	5479.04		811	81.1	2506.21	2331.42	2739.52
812			-45.7452	-36.8571	-57.7981	-74.7668														812	10031.6	36177.8	5580.4		812	81.2	2507.89	2261.11	2790.2
813			-35.4928		-57.8358	-80.522														813	9922.87	36540.2	5463.57		813	81.3	2480.72	2283.76	2731.78
814			-34.432		-52.1089	-86.7787														814	9848.39	36640.8	5526.97		814	81.4	2462.1	2290.05	2763.48
815			-37.8391		-51.1854	-79.1695														815	9900.67	36942.8	5416.76		815	81.5	2475.17	2308.92	2708.38
816			-50.0295		-55.4864	-87.5006														816	9773.84	37342.6	5542.83		816	81.6	2443.46	2333.91	2771.42
817			-42.3866		-59.9237															817	10041.9	36977.2	5540		817	81.7	2510.49	2311.07	2770
818			-36.3484																	818	9943.67	36909.4	5574.67		818	81.8	2485.92	2306.84	2787.34
819																				819	9878.55	36764.3	5594.4		819	81.9	2469.64	2297.77	2797.2
820																				820	9881.77	33109.2	5611.96		820	82	2470.44	2069.32	2805.98
821																				821	10178.7	33034.1	5621.64		821	82.1	2544.67	2064.63	2810.82
822																				822	10142.6	33083.5	5610.65		822	82.2	2535.64	2067.72	2805.32
823																				823	10042	32678.7	5428.42		823	82.3	2510.5	2042.42	2714.21
824																				824	10108.4	32656.8	5440.74		824	82.4	2527.09	2041.05	2720.37
825																				825	10031.6	32376.1	5318.97		825	82.5	2507.89	2023.51	2659.48
826																				826	10130.9	32776	5472.41		826	82.6	2532.72	2048.5	2736.2
827																				827	10014.1	32592.1	5426.89		827	82.7	2503.53	2037	2713.45
828																				828	10302.5	32528.8	5467.19		828	82.8	2575.62	2033.05	2733.6
829	E1 - Alpha	E1 - Omicron	SBP3 - Alpha	SBP3 - Omicron	ESBP3 - Alpha	ESBP3 - Omicron														829	10105.4	32938	5409.76		829	82.9	2526.36	2058.63	2704.88
Last 40ns	-38.362	-31.957	-38.8655	-36.3058	-69.9179	-94.4903														830	9754.14	33138.3	5556.71		830	83	2438.54	2071.14	2778.36
																				831	10080.8	32737.8	5581.39		831	83.1	2520.19	2046.11	2790.7
																				832	10217.2	32759.7	5535.58		832	83.2	2554.29	2047.48	2767.79
																				833	9996.12	33241.3	5508.35		833	83.3	2499.03	2077.58	2754.17
																				834	9690.79	33118.2	5437.14		834	83.4	2422.7	2069.89	2718.57
																				835	9879.78	32883.7	5313.35		835	83.5	2469.95	2055.23	2656.67
																				836	9880.05	36153.2	5428.69		836	83.6	2470.01	2259.58	2714.34
																				837	9935.97	36438	5418.3		837	83.7	2483.99	2277.38	2709.15
																				838	10196	36660.2	5481.92		838	83.8	2548.99	2291.26	2740.96
																				839	10082.7	36572.3	5514.29		839	83.9	2520.68	2285.77	2757.15
																				840	10241.9	36139.7	5494.83		840	84	2560.48	2258.73	2747.42
																				841	10131.3	36173.9	5532.05		841	84.1	2532.83	2260.87	2766.03
																				842	10263.3	31813.9	5592.12		842	84.2	2565.82	1988.37	2796.06
																				843	9966.08	36798.3	5646.13		843	84.3	2491.52	2299.89	2823.07
																				844	9970.77	32769	5505.27		844	84.4	2492.69	2048.06	2752.63
																				845	9977.41	33203.9	5600.5		845	84.5	2494.35	2075.24	2800.25
																				846	9909.5	33007.7	5423.82		846	84.6	2477.38	2062.98	2711.91
																				847	10009	32371.4	5398.48		847	84.7	2502.25	2023.21	2699.24
																				848	10122.1	32569.9	5404.03		848	84.8	2530.51	2035.62	2702.01
																				849	9805.18	32865.9	5532.05		849	84.9	2451.3	2054.12	2766.02
																				850	10026.9	32834.6	5452.89		850	85	2506.73	2052.16	2726.44
																				851	10147.3	33149.5	5467.36		851	85.1	2536.83	2071.84	2733.68
																				852	10208.6	32779.6	5459.23		852	85.2	2552.14	2048.73	2729.61
																				853	10130.2	32541.3	5408.82		853	85.3	2532.55	2033.83	2704.41
																				854	10106.3	32721.9	5641.98		854	85.4	2526.58	2045.12	2820.99
																				855	10102.1	32317.4	5531.46		855	85.5	2525.52	2019.84	2765.73
																				856	9909.63	32787.9	5550.56		856	85.6	2477.41	2049.24	2775.28
																				857	9833.35	32848.6	5572.72		857	85.7	2458.34	2053.03	2786.36
																				858	9954.83	32847.5	5828.77		858	85.8	2488.71	2052.97	2914.38
																				859	10118.1	33263.1	5829.67		859	85.9	2529.53	2078.95	2914.84
																				860	10088.1	33319	5719.97		860	86	2522.03	2082.44	2859.98
																				861	10150.7	32970.6	5714.89		861	86.1	2537.67	2060.66	2857.44
																				862	10099.6	33177.3	5737.02		862	86.2	2524.9	2073.58	2868.51
																				863	10371	32905.3	5634.61		863	86.3	2592.75	2056.58	2817.3
																				864	10157.3	32882.2	5699.28		864	86.4	2539.33	2055.14	2849.64
																				865	10194.9	33439.2	5600.81		865	86.5	2548.71	2089.95	2800.41
																				866	10133.6	33092.7	5597.86		866	86.6	2533.4	2068.29	2798.93
																				867	10243.9	33035.1	5603.26		867	86.7	2560.98	2064.7	2801.63
																				868	10148.9	33176	5694.1		868	86.8	2537.23	2073.5	2847.05
																				869	9990.45	32822.2	5572.56		869	86.9	2497.61	2051.39	2786.28
																				870	9991.88	32884.7	5657.09		870	87	2497.97	2055.29	2828.54
																				871	9996.04	32847.8	5444.38		871	87.1	2499.01	2052.99	2722.19
																				872	9827.92	33153.8	5419.68		872	87.2	2456.98	2072.12	2709.84
																				873	9700.83	32967.2	5662.34		873	87.3	2425.21	2060.45	2831.17
																				874	10043.5	32770.7	5610.5		874	87.4	2510.86	2048.17	2805.25
																				875	9870.48	32956.3	5566.83		875	87.5	2467.62	2059.77	2783.42
																				876	10564.3	33242.5	5622.39		876	87.6	2641.07	2077.65	2811.19
																				877	10579.2	33149.4	5590.81		877	87.7	2644.8	2071.84	2795.41
																				878	10036.8	33139.9	5495.02		878	87.8	2509.2	2071.24	2747.51
																				879	10282.3	33062.8	5638.04		879	87.9	2570.58	2066.42	2819.02
																				880	10141.4	33071.1	5522.46		880	88	2535.35	2066.94	2761.23
																				881	10192.9	33390.2	5565.58		881	88.1	2548.23	2086.89	2782.79
																				882	10421.7	33327.2	5690.71		882	88.2	2605.43	2082.95	2845.36
																				883	10512.3	32606.7	5637.92		883	88.3	2628.08	2037.92	2818.96
																				884	10485.2	32798.6	5711.89		884	88.4	2621.3	2049.91	2855.94
																				885	10671.8	32096.3	5628.49		885	88.5	2667.95	2006.02	2814.24
																				886	10456.9	32455.9	5603.59		886	88.6	2614.23	2028.5	2801.79
																				887	10472.6	32775.7	5780.33		887	88.7	2618.15	2048.48	2890.17
																				888	10402.1	32471.3	5687.28		888	88.8	2600.54	2029.45	2843.64
																				889	10481.6	32192.7	5598.55		889	88.9	2620.4	2012.04	2799.27
																				890	10527.7	32414.2	5679.83		890	89	2631.93	2025.89	2839.92
																				891	10700.7	32920.9	5669.16		891	89.1	2675.18	2057.55	2834.58
																				892	10563.2	31621.8	5682.49		892	89.2	2640.8	1976.36	2841.25
																				893	10415.7	31490.5	5540.1		893	89.3	2603.93	1968.16	2770.05
																				894	10655.5	31647.3	5571.95		894	89.4	2663.87	1977.96	2785.97
																				895	10456.2	31920.9	5752.97		895	89.5	2614.05	1995.06	2876.48
																				896	10619.5	31519.6	5816.5		896	89.6	2654.88	1969.98	2908.25
																				897	10560.8	31524	5690.28		897	89.7	2640.19	1970.25	2845.14
																				898	10725.5	31409.8	5607.15		898	89.8	2681.38	1963.11	2803.58
																				899	10547.5	31302	5670.24		899	89.9	2636.88	1956.38	2835.12
																				900	10487	31353.4	5754.18		900	90	2621.75	1959.59	2877.09
																				901	10482.2	31029.7	5670.04		901	90.1	2620.54	1939.36	2835.02
																				902	10584.1	31443	5751.69		902	90.2	2646.02	1965.18	2875.84
																				903	10575.3	31549.6	5710.01		903	90.3	2643.83	1971.85	2855
																				904	10603.4	31630.5	5626.23		904	90.4	2650.84	1976.9	2813.12
																				905	10397.3	31570.2	5577.5		905	90.5	2599.32	1973.14	2788.75
																				906	10480.7	31458.2	5638.31		906	90.6	2620.17	1966.14	2819.15
																				907	10500.9	31537.4	5630.18		907	90.7	2625.22	1971.09	2815.09
																				908	10524.7	31624.3	5666.05		908	90.8	2631.17	1976.52	2833.03
																				909	10657	32382.3	5573.57		909	90.9	2664.26	2023.9	2786.79
																				910	10431.8	32226.8	5451.77		910	91	2607.94	2014.17	2725.88
																				911	10542.9	32279.7	5603.82		911	91.1	2635.72	2017.48	2801.91
																				912	10410.1	32230.4	5433.45		912	91.2	2602.52	2014.4	2716.73
																				913	10443.1	32059.5	5552.91		913	91.3	2610.78	2003.72	2776.45
																				914	10332.4	32667.6	5614.07		914	91.4	2583.1	2041.73	2807.04
																				915	10309	32375.3	5528.36		915	91.5	2577.25	2023.45	2764.18
																				916	10229	32387.6	5603.99		916	91.6	2557.25	2024.23	2801.99
																				917	10140.6	32256.2	5544.74		917	91.7	2535.14	2016.01	2772.37
																				918	10419.6	32677.9	5561.03		918	91.8	2604.9	2042.37	2780.52
																				919	10482.2	32811.9	5685.21		919	91.9	2620.55	2050.74	2842.61
																				920	10128.1	31845.5	5738.02		920	92	2532.03	1990.34	2869.01
																				921	9922.69	32382.5	5762.73		921	92.1	2480.67	2023.91	2881.36
																				922	10060.2	32766.3	5654.71		922	92.2	2515.06	2047.89	2827.35
																				923	9648.59	32148.1	5768.2		923	92.3	2412.15	2009.26	2884.1
																				924	9989.91	32290.5	5659.78		924	92.4	2497.48	2018.16	2829.89
																				925	10179.1	32454.2	5637.81		925	92.5	2544.78	2028.39	2818.91
																				926	10198	32739.4	5625.28		926	92.6	2549.49	2046.21	2812.64
																				927	10282.5	32418.9	5696.31		927	92.7	2570.62	2026.18	2848.16
																				928	9985.93	32312.2	5670.65		928	92.8	2496.48	2019.52	2835.32
																				929	10171.9	31780.5	5489.94		929	92.9	2542.98	1986.28	2744.97
																				930	10252.7	31810.2	5550.63		930	93	2563.18	1988.14	2775.31
																				931	10086.5	31839.4	5506.1		931	93.1	2521.62	1989.96	2753.05
																				932	10146	31968.4	5495.45		932	93.2	2536.49	1998.02	2747.72
																				933	10441.5	31797.3	5491.16		933	93.3	2610.37	1987.33	2745.58
																				934	10123.1	31653.2	5456.47		934	93.4	2530.78	1978.33	2728.24
																				935	10323.1	31444.9	5569.94		935	93.5	2580.77	1965.31	2784.97
																				936	10242.7	32119.7	5627.24		936	93.6	2560.68	2007.48	2813.62
																				937	10492.7	31875	5545.58		937	93.7	2623.19	1992.19	2772.79
																				938	9997.2	32026.5	5692.19		938	93.8	2499.3	2001.66	2846.09
																				939	10555.7	31630.2	5642.11		939	93.9	2638.94	1976.89	2821.05
																				940	10296.5	31673	5729.73		940	94	2574.12	1979.56	2864.87
																				941	10322.3	31795.7	5760.08		941	94.1	2580.57	1987.23	2880.04
																				942	10399.4	31697.4	5664.15		942	94.2	2599.85	1981.09	2832.08
																				943	10318.2	31614.2	5636.49		943	94.3	2579.54	1975.89	2818.24
																				944	10332.9	31572.1	5570.82		944	94.4	2583.23	1973.26	2785.41
																				945	10420.6	31198.1	5579.63		945	94.5	2605.16	1949.88	2789.81
																				946	10226.8	31793	5510.16		946	94.6	2556.7	1987.06	2755.08
																				947	10446.4	31606.2	5603.29		947	94.7	2611.59	1975.39	2801.64
																				948	10435.8	31511.1	5692.52		948	94.8	2608.96	1969.44	2846.26
																				949	10379.7	31378	5653.52		949	94.9	2594.94	1961.12	2826.76
																				950	10574.1	31440.2	5769.36		950	95	2643.52	1965.01	2884.68
																				951	10419.7	31671.3	5628.58		951	95.1	2604.92	1979.46	2814.29
																				952	10478.2	31309	5521.59		952	95.2	2619.54	1956.81	2760.8
																				953	10627.4	31935	5379.37		953	95.3	2656.85	1995.94	2689.68
																				954	10433.9	31896.4	5568.11		954	95.4	2608.47	1993.53	2784.06
																				955	10469.3	31440.9	5498.7		955	95.5	2617.33	1965.06	2749.35
																				956	10392.9	31242.7	5553.62		956	95.6	2598.22	1952.67	2776.81
																				957	10383.5	31216.6	5390.21		957	95.7	2595.88	1951.04	2695.11
																				958	10255.1	32183.4	5499.32		958	95.8	2563.77	2011.46	2749.66
																				959	10192.2	31917.6	5633.29		959	95.9	2548.04	1994.85	2816.65
																				960	10191.6	32055.1	5666.35		960	96	2547.89	2003.44	2833.17
																				961	10153.2	31626.7	5556.49		961	96.1	2538.29	1976.67	2778.24
																				962	9746.4	32058	5580.8		962	96.2	2436.6	2003.63	2790.4
																				963	10133.7	31900.6	5556.22		963	96.3	2533.42	1993.79	2778.11
																				964	10202.6	31661.9	5691.73		964	96.4	2550.66	1978.87	2845.86
																				965	10112.1	31685.2	5683.95		965	96.5	2528.03	1980.32	2841.97
																				966	10066.6	31942.4	5664.21		966	96.6	2516.66	1996.4	2832.1
																				967	9884.37	31493.1	5592.14		967	96.7	2471.09	1968.32	2796.07
																				968	10038	31897.2	5574.09		968	96.8	2509.51	1993.58	2787.05
																				969	10071.9	31837.2	5650.8		969	96.9	2517.99	1989.83	2825.4
																				970	10183.9	31788.9	5784.61		970	97	2545.97	1986.81	2892.3
																				971	10105.3	31732.4	5654.45		971	97.1	2526.32	1983.28	2827.22
																				972	10147	31900.2	5608.77		972	97.2	2536.76	1993.76	2804.38
																				973	9862.75	31684.9	5511.92		973	97.3	2465.69	1980.31	2755.96
																				974	9988.46	31315.9	5691		974	97.4	2497.12	1957.24	2845.5
																				975	9819.27	31752.4	5711.87		975	97.5	2454.82	1984.52	2855.94
																				976	10129.6	31993.1	5621.33		976	97.6	2532.4	1999.57	2810.67
																				977	10017	31680.9	5751.93		977	97.7	2504.25	1980.05	2875.96
																				978	9812.61	31959.4	5520.7		978	97.8	2453.15	1997.46	2760.35
																				979	9961.1	32186.8	5520.38		979	97.9	2490.27	2011.68	2760.19
																				980	9642.46	31697.9	5616.13		980	98	2410.61	1981.12	2808.07
																				981	9801.65	31884.4	5576.8		981	98.1	2450.41	1992.78	2788.4
																				982	9661.29	31976.5	5636.39		982	98.2	2415.32	1998.53	2818.19
																				983	9945.6	31464.5	5648.61		983	98.3	2486.4	1966.53	2824.31
																				984	10122.8	31555.7	5768.32		984	98.4	2530.71	1972.23	2884.16
																				985	10016.9	31842.4	5655.07		985	98.5	2504.23	1990.15	2827.54
																				986	10583.4	31830.4	5678.07		986	98.6	2645.84	1989.4	2839.04
																				987	10303.3	31744.1	5775.66		987	98.7	2575.84	1984.01	2887.83
																				988	10556.4	31722.9	5787.92		988	98.8	2639.11	1982.68	2893.96
																				989	10457.9	32170.9	5772.05		989	98.9	2614.47	2010.68	2886.03
																				990	10301.1	32410.9	5683.73		990	99	2575.28	2025.68	2841.86
																				991	10466.6	32303.7	5659.71		991	99.1	2616.65	2018.98	2829.85
																				992	10532.4	32365.2	5579.16		992	99.2	2633.11	2022.83	2789.58
																				993	10474.3	32285.1	5606.9		993	99.3	2618.58	2017.82	2803.45
																				994	10592.7	32031.4	5643.25		994	99.4	2648.18	2001.96	2821.62
																				995	10789.6	31989.8	5603.47		995	99.5	2697.41	1999.36	2801.74
																				996	10618.9	32165.8	5727.29		996	99.6	2654.73	2010.36	2863.64
																				997	10322.7	32740.9	5733.47		997	99.7	2580.67	2046.3	2866.74
																				998	10081.2	31846.9	5684.16		998	99.8	2520.29	1990.43	2842.08
																				999	9945.07	31279.7	5612.88		999	99.9	2486.27	1954.98	2806.44
																				1000	9749.1	31496.6	5678.59		1000	100	2437.27	1968.54	2839.3
																				1001	9650.37	31669	5718.1		1001	100.1	2412.59	1979.31	2859.05
																				1002	9953.16	32009.9	5782.47		1002	100.2	2488.29	2000.62	2891.24
																				1003	9910.28	31756.1	5541.96		1003	100.3	2477.57	1984.75	2770.98
																				1004	9827.46	31542.7	5644.96		1004	100.4	2456.86	1971.42	2822.48
																				1005	10126.2	31332.8	5711.72		1005	100.5	2531.55	1958.3	2855.86
																				1006	10017.5	31643.6	5679.4		1006	100.6	2504.38	1977.72	2839.7
																				1007	9808.71	31373.1	5741		1007	100.7	2452.18	1960.82	2870.5
																				1008	9798	31519.1	5653.35		1008	100.8	2449.5	1969.95	2826.67
																				1009	9991.76	30985.6	5769.97		1009	100.9	2497.94	1936.6	2884.99
																				1010	9849	31032.6	5832.23		1010	101	2462.25	1939.54	2916.11
																				1011	9675.23	31282.2	5656.6		1011	101.1	2418.81	1955.14	2828.3
																				1012	9544.34	31386.9	5533.6		1012	101.2	2386.08	1961.68	2766.8
																				1013	9705.86	31451.3	5826.11		1013	101.3	2426.46	1965.7	2913.05
																				1014	10004.7	31318	5742.64		1014	101.4	2501.17	1957.38	2871.32
																				1015	9877.33	31108.4	5715.68		1015	101.5	2469.33	1944.28	2857.84
																				1016	9978.05	31513.9	5703.5		1016	101.6	2494.51	1969.62	2851.75
																				1017	9835.19	31356.5	5764.01		1017	101.7	2458.8	1959.78	2882
																				1018	10014.4	31869.8	5695.8		1018	101.8	2503.6	1991.86	2847.9
																				1019	9828.3	31842.5	5752.33		1019	101.9	2457.08	1990.16	2876.16
																				1020	9760.82	31850.6	5700.13		1020	102	2440.21	1990.66	2850.06
																				1021	9643.86	32107	5537.63		1021	102.1	2410.97	2006.69	2768.82
																				1022	9800.98	31359	5765.41		1022	102.2	2450.25	1959.94	2882.71
																				1023	9507.48	30945.8	5839.17		1023	102.3	2376.87	1934.11	2919.59
																				1024	9772.49	30880	5825		1024	102.4	2443.12	1930	2912.5
																				1025	10078.7	31132.7	5646.19		1025	102.5	2519.68	1945.8	2823.09
																				1026	10071.8	30640.6	5588.6		1026	102.6	2517.96	1915.03	2794.3
																				1027	10299.3	30421.5	5737.54		1027	102.7	2574.82	1901.34	2868.77
																				1028	10264.3	31073	5812.81		1028	102.8	2566.07	1942.06	2906.4
																				1029	10133.3	30944.5	5757.88		1029	102.9	2533.32	1934.03	2878.94
																				1030	10131.7	30501.8	5728.36		1030	103	2532.93	1906.36	2864.18
																				1031	9999.44	30744.3	5762.49		1031	103.1	2499.86	1921.52	2881.25
																				1032	9666.59	30890.4	5705.41		1032	103.2	2416.65	1930.65	2852.71
																				1033	9437.93	30962.7	5741.4		1033	103.3	2359.48	1935.17	2870.7
																				1034	9495.88	31173.8	5675.53		1034	103.4	2373.97	1948.37	2837.76
																				1035	9614.92	31638.9	5660.1		1035	103.5	2403.73	1977.43	2830.05
																				1036	9412.68	31597.3	5798.8		1036	103.6	2353.17	1974.83	2899.4
																				1037	9448.83	31573.4	5655.01		1037	103.7	2362.21	1973.34	2827.5
																				1038	9455.97	32075.5	5758.64		1038	103.8	2363.99	2004.72	2879.32
																				1039	9705.64	32532.7	5732.82		1039	103.9	2426.41	2033.3	2866.41
																				1040	9534.86	32031.8	5813.76		1040	104	2383.72	2001.98	2906.88
																				1041	9518.57	32095.4	5728.83		1041	104.1	2379.64	2005.96	2864.42
																				1042	9661.74	31655.4	5727.64		1042	104.2	2415.44	1978.46	2863.82
																				1043	9620.83	31961	5585.05		1043	104.3	2405.21	1997.56	2792.52
																				1044	10215.8	32003	5741.81		1044	104.4	2553.95	2000.19	2870.9
																				1045	10225.8	31951.6	5804.7		1045	104.5	2556.45	1996.97	2902.35
																				1046	10272.2	32717.4	5864.86		1046	104.6	2568.06	2044.84	2932.43
																				1047	10303.4	32439.2	5787.38		1047	104.7	2575.86	2027.45	2893.69
																				1048	10159.1	32249.7	5617.02		1048	104.8	2539.76	2015.61	2808.51
																				1049	10135.1	32043.2	5732.23		1049	104.9	2533.79	2002.7	2866.12
																				1050	10272.4	32268.9	5833.17		1050	105	2568.1	2016.81	2916.58
																				1051	10055.3	32259.2	5756.14		1051	105.1	2513.82	2016.2	2878.07
																				1052	8629.42	32169.8	5776.79		1052	105.2	2157.36	2010.61	2888.39
																				1053	8796.81	32128	5794.11		1053	105.3	2199.2	2008	2897.05
																				1054	8609.11	32099.7	5791.26		1054	105.4	2152.28	2006.23	2895.63
																				1055	8690.34	32607.2	5689.98		1055	105.5	2172.59	2037.95	2844.99
																				1056	8676.04	32108.6	5788.27		1056	105.6	2169.01	2006.78	2894.14
																				1057	8690.91	33048.3	5621.16		1057	105.7	2172.73	2065.52	2810.58
																				1058	8700.27	32227.8	5696.31		1058	105.8	2175.07	2014.24	2848.16
																				1059	8796.25	32429.1	5715.71		1059	105.9	2199.06	2026.82	2857.86
																				1060	8887.56	32051.9	5732.48		1060	106	2221.89	2003.24	2866.24
																				1061	8868.02	32342.3	5975.7		1061	106.1	2217	2021.4	2987.85
																				1062	8722.46	32215.8	5822.93		1062	106.2	2180.62	2013.48	2911.46
																				1063	8839.53	32130.5	5944.68		1063	106.3	2209.88	2008.16	2972.34
																				1064	9074.23	32552.7	5701.34		1064	106.4	2268.56	2034.54	2850.67
																				1065	8800.44	33026.5	5700.85		1065	106.5	2200.11	2064.16	2850.43
																				1066	9034.79	33098.6	5840.7		1066	106.6	2258.7	2068.66	2920.35
																				1067	8795.65	32319.2	5858.51		1067	106.7	2198.91	2019.95	2929.26
																				1068	8868.98	32259.2	5744.36		1068	106.8	2217.24	2016.2	2872.18
																				1069	8803.7	32297.6	5793.52		1069	106.9	2200.93	2018.6	2896.76
																				1070	8953.64	31588.5	5834.12		1070	107	2238.41	1974.28	2917.06
																				1071	8966.24	32230.3	5630.68		1071	107.1	2241.56	2014.4	2815.34
																				1072	9223.14	32210.1	5726.53		1072	107.2	2305.78	2013.13	2863.26
																				1073	9257.98	32531.5	5778.02		1073	107.3	2314.5	2033.22	2889.01
																				1074	9314.2	32508.1	5743.92		1074	107.4	2328.55	2031.76	2871.96
																				1075	9196.93	32316.2	5618.38		1075	107.5	2299.23	2019.76	2809.19
																				1076	9136	32240.6	5599.29		1076	107.6	2284	2015.03	2799.65
																				1077	9281.21	32804.3	5730.3		1077	107.7	2320.3	2050.27	2865.15
																				1078	9204.67	32034.8	5681.76		1078	107.8	2301.17	2002.17	2840.88
																				1079	9012.65	32198.2	5665.63		1079	107.9	2253.16	2012.39	2832.82
																				1080	9106.27	32382.4	5733.46		1080	108	2276.57	2023.9	2866.73
																				1081	9032.03	31598.9	5805.56		1081	108.1	2258.01	1974.93	2902.78
																				1082	9431.05	32349	5782.42		1082	108.2	2357.76	2021.81	2891.21
																				1083	9430.11	31996.9	5739.98		1083	108.3	2357.53	1999.81	2869.99
																				1084	9248.75	31883.8	5751.61		1084	108.4	2312.19	1992.74	2875.81
																				1085	9178.31	32017.8	5806.69		1085	108.5	2294.58	2001.11	2903.35
																				1086	9231.07	32439.7	5749.89		1086	108.6	2307.77	2027.48	2874.94
																				1087	9096.43	31399.7	5706.68		1087	108.7	2274.11	1962.48	2853.34
																				1088	8980.49	31925.6	5781		1088	108.8	2245.12	1995.35	2890.5
																				1089	9143.92	31947.1	5824.76		1089	108.9	2285.98	1996.7	2912.38
																				1090	8996.84	31680.2	5556.84		1090	109	2249.21	1980.01	2778.42
																				1091	8949.07	32281.9	5665.72		1091	109.1	2237.27	2017.62	2832.86
																				1092	8846.16	32157.2	5873.32		1092	109.2	2211.54	2009.82	2936.66
																				1093	9031.13	32041.2	5719.16		1093	109.3	2257.78	2002.57	2859.58
																				1094	8902.63	31966.5	5747.64		1094	109.4	2225.66	1997.91	2873.82
																				1095	8918.24	31721.5	5795.35		1095	109.5	2229.56	1982.59	2897.68
																				1096	8942.46	31581.6	5802.03		1096	109.6	2235.61	1973.85	2901.02
																				1097	9006.58	32364.6	5851.47		1097	109.7	2251.65	2022.79	2925.73
																				1098	8955.34	31825.9	5803.35		1098	109.8	2238.84	1989.12	2901.68
																				1099	9068.77	31695.3	5808.79		1099	109.9	2267.19	1980.96	2904.4
																				1100	9174.01	31477.5	5738.68		1100	110	2293.5	1967.34	2869.34
																				1101	8943.96	31358.6	5768.51		1101	110.1	2235.99	1959.91	2884.26
																				1102	8976.99	31483.3	5651.91		1102	110.2	2244.25	1967.71	2825.95
																				1103	8873.9	31482.5	5680.36		1103	110.3	2218.47	1967.66	2840.18
																				1104	8938.3	32044.2	5685.43		1104	110.4	2234.58	2002.76	2842.71
																				1105	8907.68	31651.3	5805.58		1105	110.5	2226.92	1978.21	2902.79
																				1106	8984.27	31612.4	5765.86		1106	110.6	2246.07	1975.78	2882.93
																				1107	10899.6	31705.1	5687.62		1107	110.7	2724.91	1981.57	2843.81
																				1108	10625.3	31371.9	5814.81		1108	110.8	2656.33	1960.75	2907.41
																				1109	10826.1	31231.9	5679.13		1109	110.9	2706.53	1952	2839.57
																				1110	10891.4	31338.5	5903.04		1110	111	2722.86	1958.66	2951.52
																				1111	10856.5	31452.1	5783.51		1111	111.1	2714.13	1965.76	2891.76
																				1112	10789.5	30493.2	5889.44		1112	111.2	2697.39	1905.83	2944.72
																				1113	10857.3	30918.6	5747.44		1113	111.3	2714.32	1932.41	2873.72
																				1114	11098.9	31120.8	5834.1		1114	111.4	2774.72	1945.05	2917.05
																				1115	10920.2	31610.6	5777.31		1115	111.5	2730.04	1975.66	2888.66
																				1116	9219.59	31229.1	5859.77		1116	111.6	2304.9	1951.82	2929.89
																				1117	8964.38	30498	5649.42		1117	111.7	2241.09	1906.13	2824.71
																				1118	10299.9	30496.8	5782.88		1118	111.8	2574.97	1906.05	2891.44
																				1119	10253.7	30493.8	5773.61		1119	111.9	2563.43	1905.86	2886.8
																				1120	10273.3	30555.9	5961.76		1120	112	2568.34	1909.75	2980.88
																				1121	10529.6	30746.5	5725.14		1121	112.1	2632.4	1921.66	2862.57
																				1122	10199.2	30512.1	5663.77		1122	112.2	2549.8	1907.01	2831.88
																				1123	10942.3	30165.5	5948.25		1123	112.3	2735.58	1885.35	2974.13
																				1124	10954.7	30043.8	5654.51		1124	112.4	2738.69	1877.74	2827.25
																				1125	11213.8	30757.1	5777.27		1125	112.5	2803.45	1922.32	2888.63
																				1126	9347.24	30145.5	5719.1		1126	112.6	2336.81	1884.1	2859.55
																				1127	9195.96	30813.4	5852.17		1127	112.7	2298.99	1925.84	2926.08
																				1128	10204.3	30832.3	5799.88		1128	112.8	2551.07	1927.02	2899.94
																				1129	9253.6	30907.6	5718.56		1129	112.9	2313.4	1931.72	2859.28
																				1130	9152.15	30851.2	5716.81		1130	113	2288.04	1928.2	2858.41
																				1131	10387.6	30937.5	5807.9		1131	113.1	2596.9	1933.6	2903.95
																				1132	10288.8	30964.9	5845.16		1132	113.2	2572.21	1935.31	2922.58
																				1133	10310.6	31095.6	5844.21		1133	113.3	2577.66	1943.47	2922.1
																				1134	10182.4	31263.4	5671.32		1134	113.4	2545.6	1953.96	2835.66
																				1135	10111	31199.2	5724.98		1135	113.5	2527.75	1949.95	2862.49
																				1136	10181.4	31492.2	5632.07		1136	113.6	2545.36	1968.26	2816.04
																				1137	8992.02	31129.9	5566.35		1137	113.7	2248.01	1945.62	2783.18
																				1138	8951.12	31202	5529.46		1138	113.8	2237.78	1950.13	2764.73
																				1139	9088.16	31426.1	5474.78		1139	113.9	2272.04	1964.13	2737.39
																				1140	9227.26	31053.5	5603.93		1140	114	2306.81	1940.84	2801.97
																				1141	9235.55	31335.3	5605.35		1141	114.1	2308.89	1958.46	2802.67
																				1142	9364.02	31547.1	5612.41		1142	114.2	2341.01	1971.69	2806.21
																				1143	9123.05	31768.8	5547.37		1143	114.3	2280.76	1985.55	2773.68
																				1144	9311.95	31601.4	5718.03		1144	114.4	2327.99	1975.09	2859.02
																				1145	10278	31345.5	5577.76		1145	114.5	2569.5	1959.09	2788.88
																				1146	10349.7	31027.3	5471.91		1146	114.6	2587.42	1939.21	2735.96
																				1147	10420.8	31905.2	5600.02		1147	114.7	2605.19	1994.08	2800.01
																				1148	10469.8	31079.2	5700.24		1148	114.8	2617.45	1942.45	2850.12
																				1149	10626.4	31423.4	5671.01		1149	114.9	2656.6	1963.97	2835.5
																				1150	10431.1	31977.6	5531.06		1150	115	2607.79	1998.6	2765.53
																				1151	10261.6	32180.5	5714.03		1151	115.1	2565.39	2011.28	2857.02
																				1152	10222.4	32097.5	5613.54		1152	115.2	2555.6	2006.09	2806.77
																				1153	10423.4	32769.7	5587.06		1153	115.3	2605.84	2048.11	2793.53
																				1154	9970.41	32466.2	5685.23		1154	115.4	2492.6	2029.14	2842.62
																				1155	10152.5	32269.8	5579.79		1155	115.5	2538.12	2016.86	2789.89
																				1156	10362.9	32252	5675.68		1156	115.6	2590.72	2015.75	2837.84
																				1157	10167.1	32170.8	5435.63		1157	115.7	2541.77	2010.68	2717.82
																				1158	10366.2	32054.6	5614.75		1158	115.8	2591.56	2003.41	2807.37
																				1159	10477.8	32172.1	5496.66		1159	115.9	2619.45	2010.76	2748.33
																				1160	10504.1	32131.6	5493.94		1160	116	2626.03	2008.23	2746.97
																				1161	10082.8	32606.7	5709.26		1161	116.1	2520.7	2037.92	2854.63
																				1162	10419.4	31963	5557.43		1162	116.2	2604.85	1997.69	2778.71
																				1163	10104	32295.1	5537.11		1163	116.3	2526.01	2018.44	2768.55
																				1164	10244.3	32514	5648.89		1164	116.4	2561.08	2032.12	2824.45
																				1165	10299.3	32831.3	5450.82		1165	116.5	2574.83	2051.96	2725.41
																				1166	10249.7	32213.1	5386.13		1166	116.6	2562.42	2013.32	2693.06
																				1167	10349.9	32360.3	5521.63		1167	116.7	2587.47	2022.52	2760.82
																				1168	10045.1	31970.7	5618.98		1168	116.8	2511.28	1998.17	2809.49
																				1169	10511.1	32562.4	5457.56		1169	116.9	2627.77	2035.15	2728.78
																				1170	10064.2	32458.9	5531.78		1170	117	2516.06	2028.68	2765.89
																				1171	9975.49	32471.3	5559.91		1171	117.1	2493.87	2029.46	2779.96
																				1172	10031.1	32079.4	5739.71		1172	117.2	2507.78	2004.96	2869.85
																				1173	10100.9	31926.2	5683.77		1173	117.3	2525.22	1995.39	2841.89
																				1174	10046.8	32607.3	5679.84		1174	117.4	2511.7	2037.96	2839.92
																				1175	10143.4	32321.6	5633.91		1175	117.5	2535.86	2020.1	2816.96
																				1176	10024.5	31598.2	5488.67		1176	117.6	2506.12	1974.89	2744.33
																				1177	10110.5	32058.4	5632.93		1177	117.7	2527.62	2003.65	2816.46
																				1178	10157.1	31958.6	5638.91		1178	117.8	2539.28	1997.41	2819.46
																				1179	10224	31620.3	5670.34		1179	117.9	2556.01	1976.27	2835.17
																				1180	10134.6	31874.1	5618		1180	118	2533.64	1992.13	2809
																				1181	10025.1	31192.4	5562.85		1181	118.1	2506.28	1949.52	2781.42
																				1182	10069.2	30953.3	5755.28		1182	118.2	2517.31	1934.58	2877.64
																				1183	10089	31505.6	5803.02		1183	118.3	2522.26	1969.1	2901.51
																				1184	10174.9	31596.7	5804.42		1184	118.4	2543.72	1974.8	2902.21
																				1185	9880.1	31589.9	5662.14		1185	118.5	2470.03	1974.37	2831.07
																				1186	10049.6	31074.7	5680.33		1186	118.6	2512.41	1942.17	2840.16
																				1187	9957.11	31248.9	5636.91		1187	118.7	2489.28	1953.05	2818.46
																				1188	9955.45	32006.1	5771.04		1188	118.8	2488.86	2000.38	2885.52
																				1189	9969.54	31317.6	5870.33		1189	118.9	2492.38	1957.35	2935.17
																				1190	10183	32668	5784.04		1190	119	2545.75	2041.75	2892.02
																				1191	9965.94	32226.8	5906.64		1191	119.1	2491.49	2014.17	2953.32
																				1192	10047.5	31971.1	5764.25		1192	119.2	2511.88	1998.19	2882.13
																				1193	9888.94	31951.8	5678.78		1193	119.3	2472.23	1996.99	2839.39
																				1194	9840.13	32274.2	5823.77		1194	119.4	2460.03	2017.14	2911.88
																				1195	9829.75	32112	5621.28		1195	119.5	2457.44	2007	2810.64
																				1196	8505.86	31867.5	5607.65		1196	119.6	2126.46	1991.72	2803.83
																				1197	8608.41	31896.8	5572.59		1197	119.7	2152.1	1993.55	2786.3
																				1198	8345.2	31839.2	5603.15		1198	119.8	2086.3	1989.95	2801.58
																				1199	9597.86	31976.7	5577.37		1199	119.9	2399.47	1998.54	2788.68
																				1200	9660.62	31704.2	5474.89		1200	120	2415.16	1981.51	2737.45
																				1201	9941.44	31845.4	5568.32		1201	120.1	2485.36	1990.34	2784.16
																				1202	8551.43	32425	5509.67		1202	120.2	2137.86	2026.56	2754.83
																				1203	9573.23	31968.4	5628.76		1203	120.3	2393.31	1998.03	2814.38
																				1204	9709.12	31883	5492.98		1204	120.4	2427.28	1992.69	2746.49
																				1205	9592.03	31699.8	5479.31		1205	120.5	2398.01	1981.24	2739.65
																				1206	9893.03	31792.5	5463.79		1206	120.6	2473.26	1987.03	2731.9
																				1207	9842.54	32318.3	5479.05		1207	120.7	2460.64	2019.89	2739.53
																				1208	9794.85	32243.3	5440.91		1208	120.8	2448.71	2015.21	2720.46
																				1209	8755.79	32206.7	5476.27		1209	120.9	2188.95	2012.92	2738.13
																				1210	9796.38	31910.2	5464.94		1210	121	2449.09	1994.39	2732.47
																				1211	9862.44	32097.8	5498.42		1211	121.1	2465.61	2006.11	2749.21
																				1212	8805.84	31726	5574.61		1212	121.2	2201.46	1982.88	2787.3
																				1213	8584.52	31424.2	5514.22		1213	121.3	2146.13	1964.01	2757.11
																				1214	8811.96	31507.2	5547.85		1214	121.4	2202.99	1969.2	2773.92
																				1215	8465.4	31705.8	5621.83		1215	121.5	2116.35	1981.61	2810.92
																				1216	8846.31	32585	5719.87		1216	121.6	2211.58	2036.56	2859.93
																				1217	8800.25	32518.9	5515.61		1217	121.7	2200.06	2032.43	2757.81
																				1218	8963.36	32463.2	5537.88		1218	121.8	2240.84	2028.95	2768.94
																				1219	10230.5	33044.2	5521.48		1219	121.9	2557.63	2065.26	2760.74
																				1220	10120.1	32096.3	5622.58		1220	122	2530.02	2006.02	2811.29
																				1221	10227.7	32274.4	5646.7		1221	122.1	2556.92	2017.15	2823.35
																				1222	10341.9	31684.4	5611.51		1222	122.2	2585.48	1980.28	2805.76
																				1223	10026.2	32444	5660.23		1223	122.3	2506.55	2027.75	2830.11
																				1224	10106.3	32881.9	5816.7		1224	122.4	2526.57	2055.12	2908.35
																				1225	9072.18	33412.6	5872.77		1225	122.5	2268.04	2088.29	2936.38
																				1226	9079.94	33112	5638.06		1226	122.6	2269.98	2069.5	2819.03
																				1227	8902.65	33168.8	5629.91		1227	122.7	2225.66	2073.05	2814.96
																				1228	8974.77	32858.2	5651.72		1228	122.8	2243.69	2053.64	2825.86
																				1229	9015.69	32264.7	5590.95		1229	122.9	2253.92	2016.55	2795.48
																				1230	8624.03	32975.7	5597.73		1230	123	2156.01	2060.98	2798.86
																				1231	8814.77	32159.2	5674.82		1231	123.1	2203.69	2009.95	2837.41
																				1232	8673.05	32453.2	5782.27		1232	123.2	2168.26	2028.32	2891.14
																				1233	8729.72	33236.4	5832.56		1233	123.3	2182.43	2077.27	2916.28
																				1234	8739.38	33050.8	5922.52		1234	123.4	2184.84	2065.68	2961.26
																				1235	8856.48	32659.9	5795.18		1235	123.5	2214.12	2041.24	2897.59
																				1236	8948.95	33116.1	5823.7		1236	123.6	2237.24	2069.76	2911.85
																				1237	8724.83	32467	5695.78		1237	123.7	2181.21	2029.19	2847.89
																				1238	9093.67	32745.2	5814.99		1238	123.8	2273.42	2046.57	2907.5
																				1239	8990.49	32637.3	5746.29		1239	123.9	2247.62	2039.83	2873.15
																				1240	9019.34	32101.1	5660.03		1240	124	2254.83	2006.32	2830.02
																				1241	9160.98	32138.3	5685.58		1241	124.1	2290.25	2008.65	2842.79
																				1242	9095.58	31941.4	5722.85		1242	124.2	2273.89	1996.34	2861.43
																				1243	8893.62	32331.7	5787.02		1243	124.3	2223.41	2020.73	2893.51
																				1244	8878.41	32674.1	5623.54		1244	124.4	2219.6	2042.13	2811.77
																				1245	9024.33	32783.5	5669.2		1245	124.5	2256.08	2048.97	2834.6
																				1246	8992.58	32562.7	5735.27		1246	124.6	2248.14	2035.17	2867.64
																				1247	9178.25	32085.6	5715.09		1247	124.7	2294.56	2005.35	2857.54
																				1248	9066.13	32055.1	5514.25		1248	124.8	2266.53	2003.45	2757.12
																				1249	8985.35	32066.8	5738.89		1249	124.9	2246.34	2004.18	2869.44
																				1250	8918.59	32047.2	5673.41		1250	125	2229.65	2002.95	2836.71
																				1251	9019.95	32010.8	5863.19		1251	125.1	2254.99	2000.68	2931.6
																				1252	8992.62	31521.3	5815.42		1252	125.2	2248.15	1970.08	2907.71
																				1253	8942.7	31490.2	5803.35		1253	125.3	2235.67	1968.14	2901.68
																				1254	9072.41	30985.7	5687.14		1254	125.4	2268.1	1936.61	2843.57
																				1255	9294.16	30952.3	5780.29		1255	125.5	2323.54	1934.52	2890.15
																				1256	9146.7	31008.8	5635.95		1256	125.6	2286.67	1938.05	2817.98
																				1257	9172.08	31067.5	5690.66		1257	125.7	2293.02	1941.72	2845.33
																				1258	8942.09	31537.2	5507.67		1258	125.8	2235.52	1971.07	2753.83
																				1259	9102.83	31583.3	5669.08		1259	125.9	2275.71	1973.96	2834.54
																				1260	9152.97	31696.1	5810.81		1260	126	2288.24	1981.01	2905.4
																				1261	9641.96	31051.7	5679.7		1261	126.1	2410.49	1940.73	2839.85
																				1262	9477.68	31822	5761.6		1262	126.2	2369.42	1988.88	2880.8
																				1263	9355.85	31598	5576.14		1263	126.3	2338.96	1974.87	2788.07
																				1264	9546.69	31528.4	5676.8		1264	126.4	2386.67	1970.52	2838.4
																				1265	9494.83	32160.5	5728.2		1265	126.5	2373.71	2010.03	2864.1
																				1266	9236.55	31387.7	5777.87		1266	126.6	2309.14	1961.73	2888.94
																				1267	9443.1	31413.3	5701		1267	126.7	2360.77	1963.33	2850.5
																				1268	9197.85	31921.8	5643.91		1268	126.8	2299.46	1995.11	2821.95
																				1269	9445.82	32547.8	5486.37		1269	126.9	2361.45	2034.24	2743.18
																				1270	9392.07	32171.5	5603.73		1270	127	2348.02	2010.72	2801.86
																				1271	9356.9	31433.4	5485.35		1271	127.1	2339.23	1964.59	2742.67
																				1272	9256.63	31614.6	5538.61		1272	127.2	2314.16	1975.91	2769.31
																				1273	9181.91	31391	5606.82		1273	127.3	2295.48	1961.94	2803.41
																				1274	9038.06	31398.1	5527.74		1274	127.4	2259.51	1962.38	2763.87
																				1275	9527.47	31383.5	5375.77		1275	127.5	2381.87	1961.47	2687.88
																				1276	9241.36	31908.1	5417.68		1276	127.6	2310.34	1994.26	2708.84
																				1277	9355.06	32032.4	5425.34		1277	127.7	2338.76	2002.03	2712.67
																				1278	9318.68	31223.7	5415.75		1278	127.8	2329.67	1951.48	2707.87
																				1279	9353.83	31469.8	5475.94		1279	127.9	2338.46	1966.86	2737.97
																				1280	9118.62	31137.4	5457.09		1280	128	2279.66	1946.09	2728.54
																				1281	8905.49	31471.8	5538.58		1281	128.1	2226.37	1966.99	2769.29
																				1282	9176.97	31004.8	5437.5		1282	128.2	2294.24	1937.8	2718.75
																				1283	9236.94	30992.6	5593.97		1283	128.3	2309.24	1937.04	2796.99
																				1284	9352.23	30876	5667.27		1284	128.4	2338.06	1929.75	2833.64
																				1285	9185.04	30685.5	5604.98		1285	128.5	2296.26	1917.84	2802.49
																				1286	9057.55	30922.7	5638.56		1286	128.6	2264.39	1932.67	2819.28
																				1287	8841.71	30976.1	5525.44		1287	128.7	2210.43	1936.01	2762.72
																				1288	8826.89	31172.7	5589.34		1288	128.8	2206.72	1948.29	2794.67
																				1289	8875.6	31199.5	5510.22		1289	128.9	2218.9	1949.97	2755.11
																				1290	8845.64	30943.3	5440.23		1290	129	2211.41	1933.96	2720.12
																				1291	8857.86	31394.5	5253.81		1291	129.1	2214.47	1962.16	2626.91
																				1292	8944.66	31474.5	5397.85		1292	129.2	2236.16	1967.15	2698.93
																				1293	8752.13	31367.7	5579.88		1293	129.3	2188.03	1960.48	2789.94
																				1294	8821.17	31273.8	5449.97		1294	129.4	2205.29	1954.61	2724.98
																				1295	8924.59	30935.1	5508.43		1295	129.5	2231.15	1933.44	2754.21
																				1296	8880.85	31723.6	5488.21		1296	129.6	2220.21	1982.72	2744.1
																				1297	8880.18	31079.1	5530.42		1297	129.7	2220.05	1942.44	2765.21
																				1298	9143.94	31237.2	5335.33		1298	129.8	2285.98	1952.33	2667.66
																				1299	8974.58	30224.2	5533.33		1299	129.9	2243.64	1889.01	2766.67
																				1300	9101.04	30530.1	5417.31		1300	130	2275.26	1908.13	2708.66
																				1301	8987.07	30854	5348.44		1301	130.1	2246.77	1928.38	2674.22
																				1302	8836.89	30465.2	5401.55		1302	130.2	2209.22	1904.08	2700.77
																				1303	8842.97	30422.3	5522.16		1303	130.3	2210.74	1901.39	2761.08
																				1304	8702.72	30699.4	5553		1304	130.4	2175.68	1918.71	2776.5
																				1305	8741.94	31064.1	5407.11		1305	130.5	2185.48	1941.51	2703.56
																				1306	8818.9	30812.1	5471.06		1306	130.6	2204.73	1925.76	2735.53
																				1307	8864.33	30854.6	5675.75		1307	130.7	2216.08	1928.41	2837.88
																				1308	9063.92	30756.4	5490.4		1308	130.8	2265.98	1922.27	2745.2
																				1309	8981.66	30610.5	5560.97		1309	130.9	2245.42	1913.16	2780.48
																				1310	9097.98	30824.8	5518.02		1310	131	2274.49	1926.55	2759.01
																				1311	9366.31	31342.8	5561.78		1311	131.1	2341.58	1958.93	2780.89
																				1312	8881.01	31265.6	5550.7		1312	131.2	2220.25	1954.1	2775.35
																				1313	8742.23	30297.4	5542.18		1313	131.3	2185.56	1893.58	2771.09
																				1314	8974.74	30211.3	5559.58		1314	131.4	2243.69	1888.21	2779.79
																				1315	8907.72	30612	5439.53		1315	131.5	2226.93	1913.25	2719.76
																				1316	8820.19	29972.8	5485.47		1316	131.6	2205.05	1873.3	2742.74
																				1317	8947.56	30054.9	5578.99		1317	131.7	2236.89	1878.43	2789.49
																				1318	8961.86	30101.3	5484.74		1318	131.8	2240.46	1881.33	2742.37
																				1319	8766.02	30619.4	5555.63		1319	131.9	2191.5	1913.71	2777.82
																				1320	8521.83	30690.2	5632.6		1320	132	2130.46	1918.14	2816.3
																				1321	8554.43	30442.3	5580.07		1321	132.1	2138.61	1902.64	2790.04
																				1322	8898.42	30872.8	5442.84		1322	132.2	2224.61	1929.55	2721.42
																				1323	8584.59	30939.1	5456.78		1323	132.3	2146.15	1933.69	2728.39
																				1324	8478.55	30254.1	5456.44		1324	132.4	2119.64	1890.88	2728.22
																				1325	8635.85	31407.5	5463.1		1325	132.5	2158.96	1962.97	2731.55
																				1326	8470.77	30748.7	5500.49		1326	132.6	2117.69	1921.79	2750.24
																				1327	8395.14	31420.2	5467.86		1327	132.7	2098.79	1963.76	2733.93
																				1328	8717.35	31157.5	5514.46		1328	132.8	2179.34	1947.34	2757.23
																				1329	8827.68	31086.9	5532.51		1329	132.9	2206.92	1942.93	2766.26
																				1330	8600	31428.8	5481.83		1330	133	2150	1964.3	2740.91
																				1331	8453.75	31028.9	5487.54		1331	133.1	2113.44	1939.31	2743.77
																				1332	8600.24	30819.8	5433.75		1332	133.2	2150.06	1926.23	2716.88
																				1333	8655.59	30506.9	5460.94		1333	133.3	2163.9	1906.68	2730.47
																				1334	8719.7	30956.5	5409.74		1334	133.4	2179.93	1934.78	2704.87
																				1335	9822.29	30901.3	5391.05		1335	133.5	2455.57	1931.33	2695.52
																				1336	9835.52	30857.8	5343.74		1336	133.6	2458.88	1928.61	2671.87
																				1337	9883.75	30882.7	5281.66		1337	133.7	2470.94	1930.17	2640.83
																				1338	9950.03	31098.3	5468.47		1338	133.8	2487.51	1943.65	2734.23
																				1339	10235.5	31406.8	5524.14		1339	133.9	2558.87	1962.93	2762.07
																				1340	9996.85	31507.9	5509.98		1340	134	2499.21	1969.25	2754.99
																				1341	10544	31235.9	5465.95		1341	134.1	2636	1952.24	2732.98
																				1342	10425.6	31274.7	5480.07		1342	134.2	2606.39	1954.67	2740.03
																				1343	10417.7	31191	5587		1343	134.3	2604.43	1949.44	2793.5
																				1344	10373.5	31526.3	5622.58		1344	134.4	2593.37	1970.39	2811.29
																				1345	9989.77	31616.8	5629.97		1345	134.5	2497.44	1976.05	2814.99
																				1346	10179	31484.5	5568.3		1346	134.6	2544.74	1967.78	2784.15
																				1347	10321.7	31731.9	5590.25		1347	134.7	2580.42	1983.24	2795.12
																				1348	10292.2	31090.1	5501.94		1348	134.8	2573.04	1943.13	2750.97
																				1349	10119.7	31891.3	5461.84		1349	134.9	2529.92	1993.21	2730.92
																				1350	10292.7	31953.2	5580.82		1350	135	2573.18	1997.08	2790.41
																				1351	10329.4	31701.5	5622.42		1351	135.1	2582.34	1981.35	2811.21
																				1352	10402.9	31997.5	5645.74		1352	135.2	2600.73	1999.84	2822.87
																				1353	10317.1	31847.7	5585.73		1353	135.3	2579.27	1990.48	2792.87
																				1354	10367.4	32257.3	5530.19		1354	135.4	2591.84	2016.08	2765.1
																				1355	10350.4	32791.1	5575.76		1355	135.5	2587.61	2049.45	2787.88
																				1356	10213.6	32734.6	5540.96		1356	135.6	2553.39	2045.91	2770.48
																				1357	10241.3	32481.1	5570.54		1357	135.7	2560.32	2030.07	2785.27
																				1358	10227.9	32763.5	5511.26		1358	135.8	2556.98	2047.72	2755.63
																				1359	10278.5	32888.1	5483.49		1359	135.9	2569.64	2055.5	2741.75
																				1360	10126.2	32194.5	5618.37		1360	136	2531.55	2012.16	2809.19
																				1361	10362.2	33176.7	5734.76		1361	136.1	2590.54	2073.55	2867.38
																				1362	10329.4	32914.2	5638.44		1362	136.2	2582.35	2057.14	2819.22
																				1363	10285.1	33030	5518.66		1363	136.3	2571.28	2064.37	2759.33
																				1364	10361.6	33568.3	5619.66		1364	136.4	2590.41	2098.02	2809.83
																				1365	9914.62	33103.6	5461.11		1365	136.5	2478.66	2068.98	2730.55
																				1366	10224.8	33430.9	5464.88		1366	136.6	2556.21	2089.43	2732.44
																				1367	10257.4	33390.9	5749.51		1367	136.7	2564.34	2086.93	2874.75
																				1368	10194.8	32509	5519.14		1368	136.8	2548.69	2031.81	2759.57
																				1369	10326.5	32785.5	5474.4		1369	136.9	2581.63	2049.09	2737.2
																				1370	10370.9	32943.9	5582.73		1370	137	2592.72	2058.99	2791.37
																				1371	10397	32452	5421.82		1371	137.1	2599.24	2028.25	2710.91
																				1372	10331.7	32665.8	5383.38		1372	137.2	2582.92	2041.61	2691.69
																				1373	10345.2	32335.5	5568.38		1373	137.3	2586.29	2020.97	2784.19
																				1374	10317	32152.9	5495.77		1374	137.4	2579.24	2009.56	2747.88
																				1375	10335.6	32176.7	5670.68		1375	137.5	2583.91	2011.04	2835.34
																				1376	10166.9	32325.1	5510.13		1376	137.6	2541.74	2020.32	2755.07
																				1377	9520.44	32059.4	5646.4		1377	137.7	2380.11	2003.71	2823.2
																				1378	9060.65	32748.2	5541.89		1378	137.8	2265.16	2046.76	2770.94
																				1379	10267.7	31949.7	5505.96		1379	137.9	2566.92	1996.86	2752.98
																				1380	10598.4	31860.9	5561.63		1380	138	2649.59	1991.31	2780.82
																				1381	10581.7	32011.8	5531.5		1381	138.1	2645.43	2000.74	2765.75
																				1382	10377.1	32316.3	5352.18		1382	138.2	2594.27	2019.77	2676.09
																				1383	10338.6	32327.8	5439.3		1383	138.3	2584.65	2020.49	2719.65
																				1384	9119.89	31852.3	5602.62		1384	138.4	2279.97	1990.77	2801.31
																				1385	9131.11	31471.2	5640.92		1385	138.5	2282.78	1966.95	2820.46
																				1386	9020.17	32161.6	5523.75		1386	138.6	2255.04	2010.1	2761.88
																				1387	9050.94	32370.2	5689.94		1387	138.7	2262.74	2023.14	2844.97
																				1388	9048.38	32228.7	5474.92		1388	138.8	2262.09	2014.29	2737.46
																				1389	9135.68	31869.6	5546.96		1389	138.9	2283.92	1991.85	2773.48
																				1390	9194.18	32306	5380.9		1390	139	2298.54	2019.12	2690.45
																				1391	9321.15	32944.8	5393.76		1391	139.1	2330.29	2059.05	2696.88
																				1392	9276.08	32545.8	5571.94		1392	139.2	2319.02	2034.11	2785.97
																				1393	9895.06	32881.1	5716.06		1393	139.3	2473.76	2055.07	2858.03
																				1394	9747.42	35571.9	5705.75		1394	139.4	2436.85	2223.25	2852.87
																				1395	10714.3	35900.4	5642.42		1395	139.5	2678.57	2243.78	2821.21
																				1396	10751.3	32932.1	5573.71		1396	139.6	2687.83	2058.25	2786.85
																				1397	11044.2	32287.4	5492.44		1397	139.7	2761.04	2017.96	2746.22
																				1398	10729	32496.5	5534.06		1398	139.8	2682.24	2031.03	2767.03
																				1399	10779.4	32017.9	5554.04		1399	139.9	2694.85	2001.12	2777.02
																				1400	10659	31328.8	5588.62		1400	140	2664.75	1958.05	2794.31
																				1401	10902.5	31408.6	5634.46		1401	140.1	2725.62	1963.03	2817.23
																				1402	10978.5	30959.7	5602.55		1402	140.2	2744.62	1934.98	2801.28
																				1403	11021.6	31782.3	5687.05		1403	140.3	2755.39	1986.39	2843.53
																				1404	11061.5	31714	5683.73		1404	140.4	2765.38	1982.13	2841.86
																				1405	9682.49	31753	5465.91		1405	140.5	2420.62	1984.56	2732.96
																				1406	9610.95	31757	5543.34		1406	140.6	2402.74	1984.81	2771.67
																				1407	9523.13	31583.2	5705.72		1407	140.7	2380.78	1973.95	2852.86
																				1408	9506.93	31806.8	5708.26		1408	140.8	2376.73	1987.93	2854.13
																				1409	9469.4	32002.9	5548.86		1409	140.9	2367.35	2000.18	2774.43
																				1410	9311.32	32463.6	5498.06		1410	141	2327.83	2028.97	2749.03
																				1411	9210.08	31682.3	5649.1		1411	141.1	2302.52	1980.14	2824.55
																				1412	9376.15	31447.3	5526.42		1412	141.2	2344.04	1965.46	2763.21
																				1413	9456.24	30899.2	5680.34		1413	141.3	2364.06	1931.2	2840.17
																				1414	9305.74	30614.6	5580.98		1414	141.4	2326.44	1913.41	2790.49
																				1415	9050.41	31360.3	5486.64		1415	141.5	2262.6	1960.02	2743.32
																				1416	8834.65	31209.4	5513.19		1416	141.6	2208.66	1950.59	2756.59
																				1417	9181.91	30947.9	5477.62		1417	141.7	2295.48	1934.24	2738.81
																				1418	9410.35	30969.4	5477.16		1418	141.8	2352.59	1935.59	2738.58
																				1419	9080.43	30561.1	5661.3		1419	141.9	2270.11	1910.07	2830.65
																				1420	9116.91	30274.6	5525.4		1420	142	2279.23	1892.16	2762.7
																				1421	11392.6	33546.6	5479.67		1421	142.1	2848.14	2096.66	2739.83
																				1422	11417.5	31012	5537.12		1422	142.2	2854.37	1938.25	2768.56
																				1423	11356.7	31059.6	5442.84		1423	142.3	2839.16	1941.23	2721.42
																				1424	10961.6	32119	5363.7		1424	142.4	2740.4	2007.44	2681.85
																				1425	10881	32141.2	5558.5		1425	142.5	2720.26	2008.83	2779.25
																				1426	11486.5	34402.3	5541.11		1426	142.6	2871.64	2150.14	2770.55
																				1427	11152.6	31320.6	5514.31		1427	142.7	2788.15	1957.54	2757.15
																				1428	11558.9	34213.5	5661.84		1428	142.8	2889.72	2138.34	2830.92
																				1429	11306	34662.4	5647.08		1429	142.9	2826.49	2166.4	2823.54
																				1430	11328.3	32120.6	5487.14		1430	143	2832.09	2007.54	2743.57
																				1431	11364.1	32107.9	5436.25		1431	143.1	2841.01	2006.74	2718.13
																				1432	11528.2	34881.5	5483.04		1432	143.2	2882.04	2180.1	2741.52
																				1433	11524.7	34892.1	5440.5		1433	143.3	2881.17	2180.75	2720.25
																				1434	11430.2	35067.4	5509.17		1434	143.4	2857.54	2191.71	2754.58
																				1435	11189.1	32675.6	5454.64		1435	143.5	2797.28	2042.23	2727.32
																				1436	11128.3	32561.4	5387.73		1436	143.6	2782.08	2035.08	2693.87
																				1437	10702.9	32047.8	5529.64		1437	143.7	2675.72	2002.99	2764.82
																				1438	10739.1	34721.3	5490.85		1438	143.8	2684.78	2170.08	2745.42
																				1439	10777.4	34402.5	5545.86		1439	143.9	2694.34	2150.15	2772.93
																				1440	10536.6	35093.2	5530.37		1440	144	2634.15	2193.33	2765.18
																				1441	10607.5	34455.5	5583.82		1441	144.1	2651.88	2153.47	2791.91
																				1442	10664.4	34685.7	5472.05		1442	144.2	2666.1	2167.86	2736.02
																				1443	10715	34632.7	5592.3		1443	144.3	2678.75	2164.54	2796.15
																				1444	10598.3	34648.4	5565.18		1444	144.4	2649.58	2165.53	2782.59
																				1445	10741	33847.6	5718.47		1445	144.5	2685.24	2115.47	2859.23
																				1446	10946.6	33883.8	5635.58		1446	144.6	2736.64	2117.74	2817.79
																				1447	10777.9	34657.1	5565.56		1447	144.7	2694.47	2166.07	2782.78
																				1448	11427.2	34130.1	5463.52		1448	144.8	2856.81	2133.13	2731.76
																				1449	11427.5	34389.3	5467.63		1449	144.9	2856.87	2149.33	2733.81
																				1450	11164.4	34953.1	5390.6		1450	145	2791.09	2184.57	2695.3
																				1451	10765.3	34391.8	5425.54		1451	145.1	2691.33	2149.49	2712.77
																				1452	11178.3	34923.4	5294.95		1452	145.2	2794.57	2182.71	2647.47
																				1453	11160.3	35008.1	5445.82		1453	145.3	2790.07	2188	2722.91
																				1454	11166	34105.8	5530.21		1454	145.4	2791.5	2131.61	2765.1
																				1455	10848.8	34913.2	5348.56		1455	145.5	2712.2	2182.07	2674.28
																				1456	10760	34727.7	5418.7		1456	145.6	2689.99	2170.48	2709.35
																				1457	10544.4	35341.7	5466.74		1457	145.7	2636.09	2208.85	2733.37
																				1458	11061.1	35046.1	5485.23		1458	145.8	2765.29	2190.38	2742.62
																				1459	11147.6	34891.2	5588.78		1459	145.9	2786.91	2180.7	2794.39
																				1460	11114.6	34568.1	5411.64		1460	146	2778.66	2160.5	2705.82
																				1461	11032.6	34907.6	5491.24		1461	146.1	2758.14	2181.72	2745.62
																				1462	11080.9	33830.7	5394.41		1462	146.2	2770.22	2114.42	2697.2
																				1463	11069.8	34411.6	5382.6		1463	146.3	2767.44	2150.73	2691.3
																				1464	11303.1	34395.9	5434.3		1464	146.4	2825.79	2149.74	2717.15
																				1465	11123.5	35168.9	5443.03		1465	146.5	2780.88	2198.05	2721.52
																				1466	11304.9	35187.2	5388.54		1466	146.6	2826.24	2199.2	2694.27
																				1467	11389.9	35841.8	5395.78		1467	146.7	2847.47	2240.11	2697.89
																				1468	9380.04	34997.8	5500.61		1468	146.8	2345.01	2187.36	2750.31
																				1469	9440.89	32970.1	5539.55		1469	146.9	2360.22	2060.63	2769.78
																				1470	9207.06	35492.2	5468.86		1470	147	2301.76	2218.26	2734.43
																				1471	9302.9	32203.1	5510.09		1471	147.1	2325.72	2012.69	2755.05
																				1472	9300.04	32676.3	5548.05		1472	147.2	2325.01	2042.27	2774.03
																				1473	9190.8	31899.3	5605.18		1473	147.3	2297.7	1993.71	2802.59
																				1474	9187.95	32161.6	5517.78		1474	147.4	2296.99	2010.1	2758.89
																				1475	9024.48	32091.4	5653.99		1475	147.5	2256.12	2005.71	2826.99
																				1476	9324.98	32088.4	5646.91		1476	147.6	2331.24	2005.53	2823.45
																				1477	9489.49	32108.5	5673.16		1477	147.7	2372.37	2006.78	2836.58
																				1478	9754.4	31966	5680.36		1478	147.8	2438.6	1997.88	2840.18
																				1479	9501.08	31814.8	5603.37		1479	147.9	2375.27	1988.42	2801.69
																				1480	11399.8	31520.2	5533.11		1480	148	2849.96	1970.01	2766.56
																				1481	11353.8	36920.2	5632.36		1481	148.1	2838.44	2307.51	2816.18
																				1482	11340.2	37919.5	5601.88		1482	148.2	2835.05	2369.97	2800.94
																				1483	10973.6	34337.5	5626.26		1483	148.3	2743.41	2146.09	2813.13
																				1484	11204.1	37414.1	5661.94		1484	148.4	2801.02	2338.38	2830.97
																				1485	9260.78	33893.2	5690.35		1485	148.5	2315.19	2118.33	2845.18
																				1486	9025.4	31006.1	5582.56		1486	148.6	2256.35	1937.88	2791.28
																				1487	11013.8	31097.4	5539.71		1487	148.7	2753.45	1943.59	2769.86
																				1488	10849.3	31298.8	5540.63		1488	148.8	2712.32	1956.17	2770.31
																				1489	11053.5	31280.8	5621.01		1489	148.9	2763.38	1955.05	2810.5
																				1490	11119.5	31483.1	5682.85		1490	149	2779.87	1967.69	2841.42
																				1491	9187.19	32011.1	5579.06		1491	149.1	2296.8	2000.69	2789.53
																				1492	9398.55	31585.3	5605.13		1492	149.2	2349.64	1974.08	2802.56
																				1493	9168.32	31589.2	5619.01		1493	149.3	2292.08	1974.32	2809.5
																				1494	9487.07	31473.1	5751.24		1494	149.4	2371.77	1967.07	2875.62
																				1495	9459.6	31410.8	5701.08		1495	149.5	2364.9	1963.17	2850.54
																				1496	9367	34675.3	5678.55		1496	149.6	2341.75	2167.21	2839.27
																				1497	9248.48	31298.7	5681.05		1497	149.7	2312.12	1956.17	2840.52
																				1498	9394.19	31354.6	5579.3		1498	149.8	2348.55	1959.66	2789.65
																				1499	9325.41	31815.7	5656.73		1499	149.9	2331.35	1988.48	2828.37
																				1500	9226.92	31899.4	5782.67		1500	150	2306.73	1993.72	2891.33
																				1501	9417.47	31485.3	5772.27		1501	150.1	2354.37	1967.83	2886.14
																				1502	8968.19	31917	5724.16		1502	150.2	2242.05	1994.81	2862.08
																				1503	9194.12	31422.2	5785.52		1503	150.3	2298.53	1963.89	2892.76
																				1504	9092.49	31082.3	5551.24		1504	150.4	2273.12	1942.64	2775.62
																				1505	10454.1	31414.4	5621.32		1505	150.5	2613.52	1963.4	2810.66
																				1506	10417.8	31172.5	5624.64		1506	150.6	2604.45	1948.28	2812.32
																				1507	10258.7	30889.7	5543.39		1507	150.7	2564.68	1930.61	2771.7
																				1508	10385.8	30430.9	5434.85		1508	150.8	2596.45	1901.93	2717.42
																				1509	10619.5	30305.7	5540.51		1509	150.9	2654.87	1894.11	2770.26
																				1510	10726.5	30385.3	5415.4		1510	151	2681.63	1899.08	2707.7
																				1511	11010.9	30306	5496.45		1511	151.1	2752.72	1894.13	2748.22
																				1512	11120.5	34050.7	5616.46		1512	151.2	2780.13	2128.17	2808.23
																				1513	11058.3	30877.3	5501.25		1513	151.3	2764.58	1929.83	2750.63
																				1514	10640.6	31182.4	5489.07		1514	151.4	2660.15	1948.9	2744.54
																				1515	10765.4	31063.4	5591.89		1515	151.5	2691.35	1941.46	2795.94
																				1516	9375.24	30976.7	5524.74		1516	151.6	2343.81	1936.05	2762.37
																				1517	10318.9	31067.6	5524.52		1517	151.7	2579.74	1941.72	2762.26
																				1518	10126	34633.5	5469.08		1518	151.8	2531.49	2164.6	2734.54
																				1519	10301.8	31405.3	5609.43		1519	151.9	2575.45	1962.83	2804.71
																				1520	10100.1	34562.7	5636.96		1520	152	2525.02	2160.17	2818.48
																				1521	9194.62	35039.1	5594.85		1521	152.1	2298.66	2189.95	2797.43
																				1522	10198.7	34637.4	5668.65		1522	152.2	2549.67	2164.84	2834.32
																				1523	9134.82	31227.2	5596.21		1523	152.3	2283.71	1951.7	2798.1
																				1524	9192.93	31132.8	5570.6		1524	152.4	2298.23	1945.8	2785.3
																				1525	9353.74	31126.5	5376.93		1525	152.5	2338.43	1945.41	2688.47
																				1526	10559.5	31272.5	5500.64		1526	152.6	2639.89	1954.53	2750.32
																				1527	10456.9	34453.6	5511.93		1527	152.7	2614.22	2153.35	2755.97
																				1528	10553.8	30155.8	5599.64		1528	152.8	2638.45	1884.74	2799.82
																				1529	9460.06	30420.7	5560.86		1529	152.9	2365.01	1901.29	2780.43
																				1530	9529.69	33714.2	5589.98		1530	153	2382.42	2107.14	2794.99
																				1531	9584.09	34410.2	5621.45		1531	153.1	2396.02	2150.64	2810.72
																				1532	10921.6	31077.5	5524.29		1532	153.2	2730.4	1942.35	2762.15
																				1533	10918.2	37844.2	5525.08		1533	153.3	2729.54	2365.26	2762.54
																				1534	10751.7	34755	5286.78		1534	153.4	2687.92	2172.19	2643.39
																				1535	10795.9	34507.5	5501.59		1535	153.5	2698.98	2156.72	2750.8
																				1536	10690.4	34381.9	5491.42		1536	153.6	2672.6	2148.87	2745.71
																				1537	10882.9	34738.4	5615.38		1537	153.7	2720.73	2171.15	2807.69
																				1538	10711.9	34984.8	5501.05		1538	153.8	2677.99	2186.55	2750.52
																				1539	11328.8	34681.9	5586.39		1539	153.9	2832.21	2167.62	2793.19
																				1540	10945	35173.3	5428.05		1540	154	2736.24	2198.33	2714.03
																				1541	11143	34650	5423.37		1541	154.1	2785.75	2165.62	2711.68
																				1542	10828.5	34752.7	5409.57		1542	154.2	2707.13	2172.05	2704.79
																				1543	10966.6	34561.2	5528.15		1543	154.3	2741.65	2160.07	2764.08
																				1544	11045.6	35175	5467.99		1544	154.4	2761.41	2198.44	2734
																				1545	11165.4	37747.7	5527.7		1545	154.5	2791.36	2359.23	2763.85
																				1546	10981.2	37652	5475.81		1546	154.6	2745.29	2353.25	2737.91
																				1547	10947.7	36823.2	5381.95		1547	154.7	2736.91	2301.45	2690.97
																				1548	9731.05	37828.3	5426.18		1548	154.8	2432.76	2364.27	2713.09
																				1549	10569.2	37729.2	5575.65		1549	154.9	2642.3	2358.07	2787.82
																				1550	10561.6	38165.3	5354.83		1550	155	2640.39	2385.33	2677.41
																				1551	10830.8	38267.9	5466.4		1551	155.1	2707.7	2391.74	2733.2
																				1552	10731.5	38753.1	5560.99		1552	155.2	2682.87	2422.07	2780.5
																				1553	10947.5	37511.1	5530.93		1553	155.3	2736.88	2344.45	2765.47
																				1554	11478.8	37456.2	5582.02		1554	155.4	2869.69	2341.01	2791.01
																				1555	11407.1	37662.6	5544.71		1555	155.5	2851.77	2353.91	2772.35
																				1556	11257.3	37694.1	5627.38		1556	155.6	2814.33	2355.88	2813.69
																				1557	9577.19	37519.1	5528.17		1557	155.7	2394.3	2344.94	2764.09
																				1558	11065.6	36865.8	5402.83		1558	155.8	2766.4	2304.11	2701.42
																				1559	10314	36482.8	5503.27		1559	155.9	2578.49	2280.17	2751.64
																				1560	11151.3	36602.6	5491.62		1560	156	2787.82	2287.66	2745.81
																				1561	10379.7	37358.8	5500.5		1561	156.1	2594.92	2334.93	2750.25
																				1562	10902.1	36721.5	5427.51		1562	156.2	2725.54	2295.09	2713.76
																				1563	11115.4	37175.2	5328.7		1563	156.3	2778.86	2323.45	2664.35
																				1564	11133.6	40345.8	5454.4		1564	156.4	2783.4	2521.61	2727.2
																				1565	11113.9	40045.7	5592.78		1565	156.5	2778.47	2502.86	2796.39
																				1566	9245.29	39567	5486.18		1566	156.6	2311.32	2472.94	2743.09
																				1567	11030.6	40280	5454.49		1567	156.7	2757.65	2517.5	2727.25
																				1568	10788.5	40940.5	5462.6		1568	156.8	2697.13	2558.78	2731.3
																				1569	11465.4	41453.8	5389.86		1569	156.9	2866.34	2590.86	2694.93
																				1570	11217.4	41526	5536.15		1570	157	2804.36	2595.37	2768.08
																				1571	11164.8	41734	5507.75		1571	157.1	2791.2	2608.37	2753.87
																				1572	11236.6	41034.9	5519.86		1572	157.2	2809.15	2564.68	2759.93
																				1573	11131.5	40696.5	5456.03		1573	157.3	2782.86	2543.53	2728.01
																				1574	11068.6	40564.8	5629.79		1574	157.4	2767.16	2535.3	2814.9
																				1575	11354.2	40331.7	5581.09		1575	157.5	2838.54	2520.73	2790.55
																				1576	11109.2	40541.1	5665.6		1576	157.6	2777.29	2533.82	2832.8
																				1577	11185.7	37716.1	5673.27		1577	157.7	2796.43	2357.26	2836.63
																				1578	11376.5	37225.3	5584.16		1578	157.8	2844.11	2326.58	2792.08
																				1579	11459.9	37750.3	5620.18		1579	157.9	2864.97	2359.4	2810.09
																				1580	11454.2	38158	5616.09		1580	158	2863.55	2384.88	2808.05
																				1581	11440.6	37020.6	5547.28		1581	158.1	2860.16	2313.79	2773.64
																				1582	11337	37548.5	5729.84		1582	158.2	2834.26	2346.78	2864.92
																				1583	11221.9	40434.8	5551.26		1583	158.3	2805.48	2527.18	2775.63
																				1584	11472.7	40702	5608.37		1584	158.4	2868.17	2543.87	2804.18
																				1585	11404.3	36954.7	5613.47		1585	158.5	2851.08	2309.67	2806.74
																				1586	11250.7	39493.2	5627.01		1586	158.6	2812.68	2468.32	2813.51
																				1587	11252	39953.7	5551.92		1587	158.7	2812.99	2497.1	2775.96
																				1588	11232.9	39947.3	5502.83		1588	158.8	2808.23	2496.71	2751.41
																				1589	11177.6	37743.4	5671.11		1589	158.9	2794.39	2358.96	2835.55
																				1590	11197.8	37240	5697.82		1590	159	2799.46	2327.5	2848.91
																				1591	11218.7	37435	5614.35		1591	159.1	2804.66	2339.68	2807.18
																				1592	8696.83	37009.2	5760.34		1592	159.2	2174.21	2313.08	2880.17
																				1593	8730.77	37483.7	5645.01		1593	159.3	2182.69	2342.73	2822.5
																				1594	8843.9	36754.7	5682.32		1594	159.4	2210.97	2297.17	2841.16
																				1595	8841.14	38168.2	5683.23		1595	159.5	2210.29	2385.51	2841.62
																				1596	11387.2	38214.5	5602.87		1596	159.6	2846.79	2388.41	2801.43
																				1597	8988.27	37953.9	5841.28		1597	159.7	2247.07	2372.12	2920.64
																				1598	11017.2	38418.6	5733.18		1598	159.8	2754.3	2401.16	2866.59
																				1599	9023.34	37849.8	5898.14		1599	159.9	2255.84	2365.61	2949.07
																				1600	9061.24	37420.3	5902.01		1600	160	2265.31	2338.77	2951.01
																				1601	11233.8	37272.9	5845.75		1601	160.1	2808.46	2329.56	2922.87
																				1602	11051.8	37464.9	5768		1602	160.2	2762.96	2341.55	2884
																				1603	11121.8	37485.6	5826.91		1603	160.3	2780.46	2342.85	2913.45
																				1604	9228.22	37281.1	5842.5		1604	160.4	2307.06	2330.07	2921.25
																				1605	9332.3	37349.7	5745.14		1605	160.5	2333.08	2334.36	2872.57
																				1606	8985.26	37210.7	5732.53		1606	160.6	2246.32	2325.67	2866.26
																				1607	11205	37612	5746.53		1607	160.7	2801.24	2350.75	2873.27
																				1608	11085.9	37017.9	5619.33		1608	160.8	2771.48	2313.62	2809.66
																				1609	11165.6	37187.7	5675.5		1609	160.9	2791.41	2324.23	2837.75
																				1610	11212.8	40240.4	5637.57		1610	161	2803.2	2515.03	2818.79
																				1611	10962.1	40218.6	5679.48		1611	161.1	2740.52	2513.66	2839.74
																				1612	9580.92	36737.8	5709.57		1612	161.2	2395.23	2296.12	2854.78
																				1613	9337.46	36976.8	5764.2		1613	161.3	2334.36	2311.05	2882.1
																				1614	9524.13	37167.2	5641.4		1614	161.4	2381.03	2322.95	2820.7
																				1615	9387.9	39695.4	5658.3		1615	161.5	2346.98	2480.96	2829.15
																				1616	9268.47	40065.2	5614.58		1616	161.6	2317.12	2504.07	2807.29
																				1617	11194.4	36777.1	5618.04		1617	161.7	2798.59	2298.57	2809.02
																				1618	11160.2	37264.9	5546.63		1618	161.8	2790.04	2329.06	2773.32
																				1619	11270.6	36543.6	5497.96		1619	161.9	2817.66	2283.97	2748.98
																				1620	11210.4	37455.9	5573.73		1620	162	2802.6	2341	2786.86
																				1621	11158.9	36881.9	5489.82		1621	162.1	2789.74	2305.12	2744.91
																				1622	11232.8	36979.9	5522.77		1622	162.2	2808.21	2311.25	2761.38
																				1623	11349.2	37361	5731.17		1623	162.3	2837.31	2335.06	2865.59
																				1624	11246.8	37362.5	5644.46		1624	162.4	2811.71	2335.16	2822.23
																				1625	9738.22	36934.7	5554.5		1625	162.5	2434.56	2308.42	2777.25
																				1626	9731.41	36821.9	5451.88		1626	162.6	2432.85	2301.37	2725.94
																				1627	11055	37299.1	5664.74		1627	162.7	2763.74	2331.19	2832.37
																				1628	11516.4	37305.6	5622.17		1628	162.8	2879.09	2331.6	2811.08
																				1629	9456.18	36970.5	5672.34		1629	162.9	2364.04	2310.66	2836.17
																				1630	9691.65	36770.9	5759.92		1630	163	2422.91	2298.18	2879.96
																				1631	10937.2	36502	5536.91		1631	163.1	2734.29	2281.38	2768.46
																				1632	11164.2	40238.9	5749.84		1632	163.2	2791.05	2514.93	2874.92
																				1633	11163.9	40315.7	5726.87		1633	163.3	2790.97	2519.73	2863.43
																				1634	11655.6	40443.7	5652.57		1634	163.4	2913.9	2527.73	2826.29
																				1635	11769.4	40547.3	5802.04		1635	163.5	2942.34	2534.21	2901.02
																				1636	11373.3	39495.9	5656.64		1636	163.6	2843.31	2468.5	2828.32
																				1637	11360.8	39888.3	5779.43		1637	163.7	2840.2	2493.02	2889.71
																				1638	11410.7	36838.1	5791.05		1638	163.8	2852.67	2302.38	2895.53
																				1639	11442.3	37156.8	5841.32		1639	163.9	2860.58	2322.3	2920.66
																				1640	11437.8	36385.3	5857.43		1640	164	2859.45	2274.08	2928.71
																				1641	11652.8	36595.4	5736.78		1641	164.1	2913.2	2287.21	2868.39
																				1642	11817.3	36656.8	5884.92		1642	164.2	2954.33	2291.05	2942.46
																				1643	11365.2	36931.4	5665.8		1643	164.3	2841.3	2308.21	2832.9
																				1644	11579.2	36920.3	5612.83		1644	164.4	2894.79	2307.52	2806.41
																				1645	11567.2	33666.9	5610.87		1645	164.5	2891.8	2104.18	2805.43
																				1646	11701.4	30678.9	5503.54		1646	164.6	2925.34	1917.43	2751.77
																				1647	10622.8	30712.5	5592.85		1647	164.7	2655.7	1919.53	2796.42
																				1648	10666	30745.8	5706.87		1648	164.8	2666.51	1921.61	2853.44
																				1649	10686	30626.2	5730.19		1649	164.9	2671.49	1914.13	2865.09
																				1650	10975.3	30413.1	5708.87		1650	165	2743.83	1900.82	2854.44
																				1651	10802.8	30906.8	5737.5		1651	165.1	2700.69	1931.67	2868.75
																				1652	12213.5	30752.3	5683.01		1652	165.2	3053.37	1922.02	2841.5
																				1653	10951.2	30195.5	5614.68		1653	165.3	2737.79	1887.22	2807.34
																				1654	12060.6	30575.9	5759.03		1654	165.4	3015.16	1910.99	2879.51
																				1655	12362.5	29944.2	5586.18		1655	165.5	3090.64	1871.51	2793.09
																				1656	12197.4	29881.9	5814.1		1656	165.6	3049.34	1867.62	2907.05
																				1657	12209.4	30084	5797.47		1657	165.7	3052.35	1880.25	2898.73
																				1658	12155.3	30354.5	5764.54		1658	165.8	3038.83	1897.15	2882.27
																				1659	12272.4	30404.7	5679.23		1659	165.9	3068.1	1900.29	2839.61
																				1660	12306.2	30425	5836.3		1660	166	3076.55	1901.56	2918.15
																				1661	12106.6	30220.3	5635.32		1661	166.1	3026.66	1888.77	2817.66
																				1662	11913.3	29892.2	5724.19		1662	166.2	2978.32	1868.26	2862.1
																				1663	12140.6	30188.5	5744.37		1663	166.3	3035.15	1886.78	2872.19
																				1664	11685.2	29931.8	5924.63		1664	166.4	2921.31	1870.73	2962.32
																				1665	11893.1	29844.2	5798.38		1665	166.5	2973.28	1865.27	2899.19
																				1666	12210.3	30383.3	5806.8		1666	166.6	3052.58	1898.96	2903.4
																				1667	12060.1	29856	5889.6		1667	166.7	3015.02	1866	2944.8
																				1668	12261.8	29824.3	5739.41		1668	166.8	3065.46	1864.02	2869.7
																				1669	11769.6	30408.3	5892.09		1669	166.9	2942.4	1900.52	2946.05
																				1670	11564.3	30441.5	5810.46		1670	167	2891.07	1902.59	2905.23
																				1671	12243.1	30133.2	5914.37		1671	167.1	3060.79	1883.32	2957.18
																				1672	11958.4	30262.4	5884.15		1672	167.2	2989.6	1891.4	2942.07
																				1673	12097.7	30748	5823.09		1673	167.3	3024.43	1921.75	2911.54
																				1674	12238.1	30122.2	5826.95		1674	167.4	3059.53	1882.64	2913.47
																				1675	11515.9	29385.6	5573.55		1675	167.5	2878.98	1836.6	2786.77
																				1676	11519.1	29961.5	5573.07		1676	167.6	2879.76	1872.6	2786.54
																				1677	11745.2	30994.4	5654.96		1677	167.7	2936.3	1937.15	2827.48
																				1678	11494.9	31143	5626.26		1678	167.8	2873.74	1946.43	2813.13
																				1679	11774.6	31248.3	5709.56		1679	167.9	2943.66	1953.02	2854.78
																				1680	11505.2	31181.2	5876.2		1680	168	2876.31	1948.83	2938.1
																				1681	11436.5	31080.7	5517.14		1681	168.1	2859.13	1942.54	2758.57
																				1682	11715.3	30763.7	5723.79		1682	168.2	2928.83	1922.73	2861.9
																				1683	11609.5	30204.2	5720.68		1683	168.3	2902.38	1887.76	2860.34
																				1684	11521.7	30525.4	5599.24		1684	168.4	2880.42	1907.84	2799.62
																				1685	11526.3	30660.5	5582.36		1685	168.5	2881.57	1916.28	2791.18
																				1686	11504.1	30972.7	5786.29		1686	168.6	2876.01	1935.8	2893.15
																				1687	11582.6	30414	5780.65		1687	168.7	2895.65	1900.87	2890.32
																				1688	11516.6	29630.3	5601.25		1688	168.8	2879.15	1851.89	2800.63
																				1689	11700	29987.8	5698.93		1689	168.9	2925.01	1874.24	2849.47
																				1690	11598.4	29884	5546.43		1690	169	2899.6	1867.75	2773.22
																				1691	11429	29624.9	5583.77		1691	169.1	2857.24	1851.56	2791.88
																				1692	11423.5	30031.8	5529.04		1692	169.2	2855.89	1876.99	2764.52
																				1693	11348.6	30023.8	5548.65		1693	169.3	2837.16	1876.49	2774.32
																				1694	11244.9	29664.1	5466.64		1694	169.4	2811.22	1854.01	2733.32
																				1695	11300.4	30443.3	5528.37		1695	169.5	2825.09	1902.71	2764.19
																				1696	11439.5	30652.1	5460.98		1696	169.6	2859.87	1915.76	2730.49
																				1697	11418.2	30559.7	5563.47		1697	169.7	2854.54	1909.98	2781.73
																				1698	11308	29559.4	5458.38		1698	169.8	2827	1847.47	2729.19
																				1699	11337.6	29889.5	5544.66		1699	169.9	2834.4	1868.09	2772.33
																				1700	11317.8	29721	5457.62		1700	170	2829.46	1857.56	2728.81
																				1701	11567	30121.9	5553.43		1701	170.1	2891.74	1882.62	2776.72
																				1702	11337.7	29899.6	5495.84		1702	170.2	2834.44	1868.72	2747.92
																				1703	11589.6	29909.3	5469.61		1703	170.3	2897.39	1869.33	2734.81
																				1704	11455.7	29639.1	5510.77		1704	170.4	2863.92	1852.45	2755.39
																				1705	11602.9	29629.4	5507.28		1705	170.5	2900.71	1851.84	2753.64
																				1706	11590.1	29192.7	5612.42		1706	170.6	2897.52	1824.54	2806.21
																				1707	11640.8	29412.6	5360.96		1707	170.7	2910.2	1838.28	2680.48
																				1708	12146.1	29894.4	5298.56		1708	170.8	3036.52	1868.4	2649.28
																				1709	11915.5	30016.1	5488.95		1709	170.9	2978.87	1876.01	2744.48
																				1710	11968.3	29468.6	5466.18		1710	171	2992.07	1841.79	2733.09
																				1711	11952.1	29721.2	5500.62		1711	171.1	2988.03	1857.57	2750.31
																				1712	12019.9	30384.8	5515.14		1712	171.2	3004.97	1899.05	2757.57
																				1713	12170.8	30231.3	5436.32		1713	171.3	3042.69	1889.46	2718.16
																				1714	12067.7	30067.6	5447.83		1714	171.4	3016.91	1879.23	2723.91
																				1715	12135.7	29719.8	5467.1		1715	171.5	3033.91	1857.49	2733.55
																				1716	11505.9	30239.6	5339.8		1716	171.6	2876.47	1889.97	2669.9
																				1717	11550.8	30210.2	5460.02		1717	171.7	2887.69	1888.14	2730.01
																				1718	11695.3	29791.7	5497.02		1718	171.8	2923.84	1861.98	2748.51
																				1719	11612.3	29770.7	5649.32		1719	171.9	2903.07	1860.67	2824.66
																				1720	11538.8	30039.3	5446.29		1720	172	2884.7	1877.46	2723.14
																				1721	11506	30425.6	5484.48		1721	172.1	2876.5	1901.6	2742.24
																				1722	11913	29951.1	5479.44		1722	172.2	2978.25	1871.94	2739.72
																				1723	11878.7	30191	5444.58		1723	172.3	2969.69	1886.94	2722.29
																				1724	11647.9	30742.7	5467.47		1724	172.4	2911.97	1921.42	2733.73
																				1725	11572.7	30961.8	5457.07		1725	172.5	2893.18	1935.11	2728.53
																				1726	11546.8	30817.5	5335.35		1726	172.6	2886.7	1926.09	2667.68
																				1727	11866.3	30380.8	5457.94		1727	172.7	2966.59	1898.8	2728.97
																				1728	11952.1	31089.9	5465.87		1728	172.8	2988.03	1943.12	2732.94
																				1729	11764.9	30607.2	5461.49		1729	172.9	2941.23	1912.95	2730.74
																				1730	11636.1	31086.7	5550.67		1730	173	2909.02	1942.92	2775.34
																				1731	11674	30774.6	5602.07		1731	173.1	2918.5	1923.41	2801.03
																				1732	12110.6	30744.9	5443.87		1732	173.2	3027.66	1921.56	2721.93
																				1733	12001.3	30940.6	5542.65		1733	173.3	3000.33	1933.79	2771.33
																				1734	12082.5	30524.3	5397.24		1734	173.4	3020.62	1907.77	2698.62
																				1735	12020.2	31036.7	5451.46		1735	173.5	3005.06	1939.8	2725.73
																				1736	12217.8	30919.9	5572.41		1736	173.6	3054.46	1932.49	2786.2
																				1737	12325.9	31178.7	5532.61		1737	173.7	3081.48	1948.67	2766.31
																				1738	12240.8	31459	5447.43		1738	173.8	3060.19	1966.19	2723.71
																				1739	12161.4	30836.8	5501.69		1739	173.9	3040.34	1927.3	2750.84
																				1740	12313.8	30684.7	5401.91		1740	174	3078.44	1917.79	2700.95
																				1741	12347.3	31048.6	5608.5		1741	174.1	3086.82	1940.54	2804.25
																				1742	12326.8	31106.5	5458.9		1742	174.2	3081.7	1944.16	2729.45
																				1743	12322	30968.4	5496.02		1743	174.3	3080.51	1935.53	2748.01
																				1744	12292.9	30606.7	5497.51		1744	174.4	3073.22	1912.92	2748.76
																				1745	11945.4	30488	5295.78		1745	174.5	2986.36	1905.5	2647.89
																				1746	12114	31111.4	5344.62		1746	174.6	3028.51	1944.46	2672.31
																				1747	11975.8	31395.7	5550.96		1747	174.7	2993.96	1962.23	2775.48
																				1748	11899.7	31232	5513.8		1748	174.8	2974.92	1952	2756.9
																				1749	12216.8	30871.4	5460.21		1749	174.9	3054.21	1929.46	2730.1
																				1750	11971.9	31024.9	5507.34		1750	175	2992.99	1939.06	2753.67
																				1751	12077.1	31369.1	5566.74		1751	175.1	3019.29	1960.57	2783.37
																				1752	12086.4	30098.4	5580.79		1752	175.2	3021.59	1881.15	2790.4
																				1753	11891.5	29598.7	5575.35		1753	175.3	2972.87	1849.92	2787.67
																				1754	11791	30062.3	5486.3		1754	175.4	2947.74	1878.89	2743.15
																				1755	11854.2	30187.8	5545.83		1755	175.5	2963.56	1886.74	2772.91
																				1756	11899.7	30145.1	5548.77		1756	175.6	2974.91	1884.07	2774.39
																				1757	12008.4	29858.3	5516.45		1757	175.7	3002.11	1866.14	2758.23
																				1758	11995.9	30259.9	5538.92		1758	175.8	2998.97	1891.25	2769.46
																				1759	11880.7	30449	5417.52		1759	175.9	2970.17	1903.06	2708.76
																				1760	11958.4	29910.1	5513.99		1760	176	2989.6	1869.38	2756.99
																				1761	11906.7	30412.3	5431.13		1761	176.1	2976.68	1900.77	2715.57
																				1762	12054.1	29877.3	5463.89		1762	176.2	3013.53	1867.33	2731.95
																				1763	11708.4	30057.5	5554.67		1763	176.3	2927.1	1878.59	2777.34
																				1764	11836.9	30178	5514.23		1764	176.4	2959.23	1886.13	2757.12
																				1765	11886.9	30323.4	5439.47		1765	176.5	2971.72	1895.21	2719.74
																				1766	11667.5	30234.3	5488.66		1766	176.6	2916.89	1889.64	2744.33
																				1767	11752.9	29866.8	5529.03		1767	176.7	2938.22	1866.68	2764.51
																				1768	11640.9	29865.5	5575.31		1768	176.8	2910.23	1866.59	2787.66
																				1769	11412.6	29909.7	5478.07		1769	176.9	2853.16	1869.35	2739.04
																				1770	11617.8	29482	5382.06		1770	177	2904.45	1842.63	2691.03
																				1771	11221.7	29370	5557.93		1771	177.1	2805.42	1835.63	2778.96
																				1772	11811.2	29083	5438.1		1772	177.2	2952.79	1817.69	2719.05
																				1773	11791.2	29116.9	5603.4		1773	177.3	2947.8	1819.81	2801.7
																				1774	11823.5	28751.9	5611.93		1774	177.4	2955.87	1796.99	2805.96
																				1775	11922.1	29139.7	5550.67		1775	177.5	2980.52	1821.23	2775.33
																				1776	11760.9	28988.7	5649.13		1776	177.6	2940.24	1811.79	2824.56
																				1777	11917.2	28931.7	5598.99		1777	177.7	2979.29	1808.23	2799.49
																				1778	11755.9	28606.2	5605.87		1778	177.8	2938.97	1787.89	2802.94
																				1779	11779	28679.5	5505.38		1779	177.9	2944.75	1792.47	2752.69
																				1780	11655.2	28676.6	5561.65		1780	178	2913.81	1792.29	2780.82
																				1781	11658.5	29436.8	5604.22		1781	178.1	2914.62	1839.8	2802.11
																				1782	11666.2	29269.6	5621.26		1782	178.2	2916.54	1829.35	2810.63
																				1783	11885.3	28691.5	5653.49		1783	178.3	2971.32	1793.22	2826.75
																				1784	11833.6	28622	5695.6		1784	178.4	2958.39	1788.87	2847.8
																				1785	11911.4	28390.3	5785.86		1785	178.5	2977.85	1774.39	2892.93
																				1786	11597	28631.2	5772.3		1786	178.6	2899.25	1789.45	2886.15
																				1787	12015.1	28480.8	5612.77		1787	178.7	3003.76	1780.05	2806.39
																				1788	12008.5	28321.6	5612.96		1788	178.8	3002.13	1770.1	2806.48
																				1789	12044.6	28753.6	5793.01		1789	178.9	3011.14	1797.1	2896.51
																				1790	11671.5	29003.6	5653.07		1790	179	2917.89	1812.73	2826.53
																				1791	11624.6	29172.8	5579		1791	179.1	2906.16	1823.3	2789.5
																				1792	11641.2	28852.7	5646.97		1792	179.2	2910.3	1803.29	2823.48
																				1793	11888.7	28822.9	5678.22		1793	179.3	2972.18	1801.43	2839.11
																				1794	11661	29384.4	5561.22		1794	179.4	2915.25	1836.53	2780.61
																				1795	11823.9	28896.2	5673.36		1795	179.5	2955.97	1806.01	2836.68
																				1796	12019.4	28891.8	5614.52		1796	179.6	3004.84	1805.74	2807.26
																				1797	11939.4	28518.4	5515.02		1797	179.7	2984.85	1782.4	2757.51
																				1798	11827.9	28726.7	5696.24		1798	179.8	2956.97	1795.42	2848.12
																				1799	11903	29275.2	5426.58		1799	179.9	2975.76	1829.7	2713.29
																				1800	12213.3	29797.4	5716.28		1800	180	3053.33	1862.34	2858.14
																				1801	11903.9	29576.7	5717.47		1801	180.1	2975.96	1848.54	2858.74
																				1802	11706.1	29367.3	5526.36		1802	180.2	2926.54	1835.45	2763.18
																				1803	12062.8	29469.8	5606.48		1803	180.3	3015.71	1841.86	2803.24
																				1804	11832.3	29527.2	5547.18		1804	180.4	2958.08	1845.45	2773.59
																				1805	11904.2	29814.1	5641.74		1805	180.5	2976.04	1863.38	2820.87
																				1806	11864.4	30231.2	5567.5		1806	180.6	2966.1	1889.45	2783.75
																				1807	11764	29465.9	5612.6		1807	180.7	2940.99	1841.62	2806.3
																				1808	11976.7	29459.9	5618.51		1808	180.8	2994.17	1841.24	2809.26
																				1809	11776.3	29818.2	5620.41		1809	180.9	2944.09	1863.64	2810.2
																				1810	11534.9	29852.8	5565.6		1810	181	2883.72	1865.8	2782.8
																				1811	11573.5	30076	5607.44		1811	181.1	2893.37	1879.75	2803.72
																				1812	11718.7	29555	5715.92		1812	181.2	2929.66	1847.19	2857.96
																				1813	11950.5	30581.8	5472.34		1813	181.3	2987.62	1911.36	2736.17
																				1814	11887.3	30397.1	5471.71		1814	181.4	2971.84	1899.82	2735.85
																				1815	12134.3	29933.3	5385.08		1815	181.5	3033.57	1870.83	2692.54
																				1816	11887.7	30737.2	5400.27		1816	181.6	2971.92	1921.07	2700.14
																				1817	11591.3	30245.3	5472.42		1817	181.7	2897.83	1890.33	2736.21
																				1818	12069.1	30475.5	5448.18		1818	181.8	3017.28	1904.72	2724.09
																				1819	12015.2	30050.8	5389.59		1819	181.9	3003.8	1878.17	2694.8
																				1820	12091.1	29992.3	5496.33		1820	182	3022.78	1874.52	2748.17
																				1821	12120.1	30380.7	5448.22		1821	182.1	3030.02	1898.79	2724.11
																				1822	12049.4	30347	5376.26		1822	182.2	3012.35	1896.69	2688.13
																				1823	11718.5	29893.1	5362.76		1823	182.3	2929.62	1868.32	2681.38
																				1824	12104.7	30710.3	5385.28		1824	182.4	3026.16	1919.39	2692.64
																				1825	12184.3	31024.5	5499.93		1825	182.5	3046.08	1939.03	2749.97
																				1826	12050.9	30573.8	5363.46		1826	182.6	3012.73	1910.86	2681.73
																				1827	11892.1	30396.4	5467.32		1827	182.7	2973.04	1899.77	2733.66
																				1828	11943.4	30255.8	5511.23		1828	182.8	2985.86	1890.99	2755.62
																				1829	11485.4	30620.6	5538		1829	182.9	2871.34	1913.79	2769
																				1830	11518.5	30403.7	5483.54		1830	183	2879.62	1900.23	2741.77
																				1831	11672.4	30415.5	5529.07		1831	183.1	2918.1	1900.97	2764.53
																				1832	11627.9	30340.3	5603.73		1832	183.2	2906.98	1896.27	2801.87
																				1833	11520.6	30709.8	5679.6		1833	183.3	2880.16	1919.36	2839.8
																				1834	11644	30712.2	5444.03		1834	183.4	2911	1919.51	2722.01
																				1835	11729.7	30362	5621.38		1835	183.5	2932.42	1897.62	2810.69
																				1836	11638.8	30108.3	5477.25		1836	183.6	2909.71	1881.77	2738.62
																				1837	11539.1	30511.5	5654.44		1837	183.7	2884.77	1906.97	2827.22
																				1838	11430	30775.4	5516.96		1838	183.8	2857.5	1923.46	2758.48
																				1839	11655.4	30618.4	5483.44		1839	183.9	2913.84	1913.65	2741.72
																				1840	11626.7	30831.9	5486.75		1840	184	2906.66	1926.99	2743.38
																				1841	11656.3	30727.3	5634.67		1841	184.1	2914.08	1920.46	2817.33
																				1842	11592.1	31112.6	5586.57		1842	184.2	2898.03	1944.54	2793.29
																				1843	11598.9	30563.3	5517.58		1843	184.3	2899.73	1910.21	2758.79
																				1844	10440	31015.8	5461.32		1844	184.4	2610	1938.49	2730.66
																				1845	10310.9	31315.3	5597.37		1845	184.5	2577.73	1957.21	2798.68
																				1846	10318.2	31175.5	5398.21		1846	184.6	2579.56	1948.47	2699.11
																				1847	10342.6	30740.1	5406.56		1847	184.7	2585.66	1921.26	2703.28
																				1848	10610.3	30709.4	5482.74		1848	184.8	2652.58	1919.34	2741.37
																				1849	10891.8	30418.6	5471.57		1849	184.9	2722.95	1901.16	2735.78
																				1850	11354	30689.3	5442.73		1850	185	2838.51	1918.08	2721.37
																				1851	10210.1	31072.4	5573.97		1851	185.1	2552.53	1942.02	2786.99
																				1852	10718.9	30864.2	5596.59		1852	185.2	2679.72	1929.01	2798.3
																				1853	10611.3	30863.2	5475.95		1853	185.3	2652.82	1928.95	2737.97
																				1854	10533.1	31142.3	5454.27		1854	185.4	2633.27	1946.39	2727.13
																				1855	10637.7	30441.5	5594.57		1855	185.5	2659.42	1902.59	2797.29
																				1856	10436.5	30752.1	5413.92		1856	185.6	2609.13	1922.01	2706.96
																				1857	10525.5	30496.1	5464.12		1857	185.7	2631.36	1906	2732.06
																				1858	10653.7	30618.5	5429.56		1858	185.8	2663.43	1913.66	2714.78
																				1859	11461.4	30814.8	5306.84		1859	185.9	2865.35	1925.92	2653.42
																				1860	11574.1	31065.7	5316.71		1860	186	2893.53	1941.61	2658.35
																				1861	11806.9	30543.9	5321.57		1861	186.1	2951.72	1908.99	2660.78
																				1862	11784.7	30414.8	5428.38		1862	186.2	2946.17	1900.93	2714.19
																				1863	11737.3	30705.8	5688.72		1863	186.3	2934.32	1919.11	2844.36
																				1864	11773.7	31056.6	5676.38		1864	186.4	2943.43	1941.04	2838.19
																				1865	10576.7	31267.1	5417.04		1865	186.5	2644.18	1954.19	2708.52
																				1866	10738.4	31236.5	5542.87		1866	186.6	2684.6	1952.28	2771.43
																				1867	10716	31123.8	5474.69		1867	186.7	2678.99	1945.24	2737.34
																				1868	10517.3	30660.3	5452.29		1868	186.8	2629.32	1916.27	2726.14
																				1869	10716.4	30823	5388.49		1869	186.9	2679.11	1926.44	2694.25
																				1870	10681.6	30932.5	5385.84		1870	187	2670.41	1933.28	2692.92
																				1871	10859.7	30585	5508.2		1871	187.1	2714.92	1911.56	2754.1
																				1872	11559.6	31508.3	5606.55		1872	187.2	2889.9	1969.27	2803.27
																				1873	11614	31326	5394.12		1873	187.3	2903.51	1957.88	2697.06
																				1874	11640.4	30652.7	5444.16		1874	187.4	2910.09	1915.8	2722.08
																				1875	11461.8	31179.9	5395.87		1875	187.5	2865.45	1948.74	2697.94
																				1876	11281.2	30242.2	5274.13		1876	187.6	2820.29	1890.14	2637.06
																				1877	11452.5	31000.1	5317.7		1877	187.7	2863.13	1937.51	2658.85
																				1878	11332	30809.8	5321.83		1878	187.8	2833	1925.61	2660.91
																				1879	11401.2	31040.7	5399.97		1879	187.9	2850.29	1940.05	2699.98
																				1880	11296.4	31532.2	5399.03		1880	188	2824.1	1970.76	2699.52
																				1881	11440.2	30309.2	5455.86		1881	188.1	2860.04	1894.33	2727.93
																				1882	11342.2	30741.9	5542.5		1882	188.2	2835.56	1921.37	2771.25
																				1883	11375.3	30334.9	5398.13		1883	188.3	2843.83	1895.93	2699.06
																				1884	11234.1	30145.2	5463.57		1884	188.4	2808.51	1884.07	2731.79
																				1885	11311.3	30216.4	5461.48		1885	188.5	2827.83	1888.52	2730.74
																				1886	11025	30630.2	5189.86		1886	188.6	2756.24	1914.39	2594.93
																				1887	10976.8	30348	5277.18		1887	188.7	2744.2	1896.75	2638.59
																				1888	10993.3	29788.5	5455.46		1888	188.8	2748.33	1861.78	2727.73
																				1889	11136.6	30330.7	5378.54		1889	188.9	2784.16	1895.67	2689.27
																				1890	11215.1	30562.9	5299.46		1890	189	2803.79	1910.18	2649.73
																				1891	11290.2	30260.7	5431.17		1891	189.1	2822.55	1891.3	2715.58
																				1892	11508	30364.5	5315.08		1892	189.2	2876.99	1897.78	2657.54
																				1893	11450.7	29996.4	5366.71		1893	189.3	2862.66	1874.77	2683.36
																				1894	11606.2	30023.9	5411.2		1894	189.4	2901.55	1876.5	2705.6
																				1895	11536.9	29949.4	5527.77		1895	189.5	2884.23	1871.84	2763.88
																				1896	11332.5	29832.4	5633.31		1896	189.6	2833.12	1864.53	2816.66
																				1897	11420.5	29919.1	5423.94		1897	189.7	2855.11	1869.95	2711.97
																				1898	11435.2	29941.2	5409.61		1898	189.8	2858.8	1871.32	2704.8
																				1899	11588.2	30165.6	5400.37		1899	189.9	2897.05	1885.35	2700.18
																				1900	11352.4	29963.1	5465.92		1900	190	2838.11	1872.69	2732.96
																				1901	11107.1	29666.6	5482.96		1901	190.1	2776.77	1854.16	2741.48
																				1902	11368.8	29968.1	5580.58		1902	190.2	2842.2	1873	2790.29
																				1903	11239.9	30393	5515.13		1903	190.3	2809.98	1899.56	2757.56
																				1904	11121.3	30503	5366.78		1904	190.4	2780.32	1906.44	2683.39
																				1905	11071.3	30584.6	5424.28		1905	190.5	2767.83	1911.54	2712.14
																				1906	11146.8	30680.7	5343.81		1906	190.6	2786.71	1917.54	2671.91
																				1907	11220.4	30577.8	5262.02		1907	190.7	2805.09	1911.11	2631.01
																				1908	11173.7	30258.6	5356.52		1908	190.8	2793.44	1891.16	2678.26
																				1909	11179.9	30472.9	5371.58		1909	190.9	2794.97	1904.56	2685.79
																				1910	11400.4	30116.5	5348.85		1910	191	2850.09	1882.28	2674.42
																				1911	10954.2	30149.5	5232.32		1911	191.1	2738.54	1884.34	2616.16
																				1912	11416.1	30112.8	5364.08		1912	191.2	2854.02	1882.05	2682.04
																				1913	11177.2	30402.7	5188.1		1913	191.3	2794.31	1900.17	2594.05
																				1914	11104.7	30746.2	5300.71		1914	191.4	2776.18	1921.64	2650.35
																				1915	11074.3	30255.1	5456.56		1915	191.5	2768.59	1890.95	2728.28
																				1916	11427.1	30539.5	5214.16		1916	191.6	2856.78	1908.72	2607.08
																				1917	11098.9	30531.8	5406.82		1917	191.7	2774.72	1908.24	2703.41
																				1918	11084.1	29932.4	5392.3		1918	191.8	2771.03	1870.77	2696.15
																				1919	11346.3	30049.8	5317.55		1919	191.9	2836.57	1878.12	2658.77
																				1920	11446.3	29476	5440.81		1920	192	2861.57	1842.25	2720.41
																				1921	10197.7	29940.5	5446.43		1921	192.1	2549.42	1871.28	2723.21
																				1922	11274.6	29866.5	5428.26		1922	192.2	2818.66	1866.66	2714.13
																				1923	10275.7	30268.9	5481.79		1923	192.3	2568.92	1891.81	2740.89
																				1924	11391.2	29880.5	5438.37		1924	192.4	2847.79	1867.53	2719.19
																				1925	11636.5	29755.1	5342.7		1925	192.5	2909.14	1859.69	2671.35
																				1926	11810.1	30312.1	5324.51		1926	192.6	2952.52	1894.51	2662.26
																				1927	11325.9	29569	5312.5		1927	192.7	2831.48	1848.06	2656.25
																				1928	11417.4	30848.5	5483.46		1928	192.8	2854.36	1928.03	2741.73
																				1929	11608.2	30241.4	5485.31		1929	192.9	2902.06	1890.09	2742.66
																				1930	11702.7	30428.1	5480.51		1930	193	2925.68	1901.76	2740.26
																				1931	11904.3	30757.7	5514		1931	193.1	2976.08	1922.36	2757
																				1932	11785.7	30859.2	5404.03		1932	193.2	2946.42	1928.7	2702.02
																				1933	11697.2	30520.8	5362.25		1933	193.3	2924.3	1907.55	2681.13
																				1934	11765.9	29856.3	5494.18		1934	193.4	2941.47	1866.02	2747.09
																				1935	11590.9	29882.8	5506.34		1935	193.5	2897.73	1867.68	2753.17
																				1936	12015.9	30099.3	5460.24		1936	193.6	3003.98	1881.21	2730.12
																				1937	11666.5	30254.4	5448.16		1937	193.7	2916.63	1890.9	2724.08
																				1938	11777.2	30552	5384.77		1938	193.8	2944.29	1909.5	2692.38
																				1939	11620.8	30456.8	5493.06		1939	193.9	2905.2	1903.55	2746.53
																				1940	11678.5	30435.1	5411.13		1940	194	2919.63	1902.19	2705.57
																				1941	11658.5	29925.3	5366.83		1941	194.1	2914.63	1870.33	2683.41
																				1942	11760.2	29976.3	5484.08		1942	194.2	2940.05	1873.52	2742.04
																				1943	11832.6	30023.3	5440.17		1943	194.3	2958.14	1876.46	2720.08
																				1944	11449.6	30333.7	5582.98		1944	194.4	2862.41	1895.86	2791.49
																				1945	11415	30229.7	5617.5		1945	194.5	2853.74	1889.35	2808.75
																				1946	11409.3	30694.3	5502.27		1946	194.6	2852.33	1918.39	2751.14
																				1947	11295.1	30297.5	5547.99		1947	194.7	2823.77	1893.59	2773.99
																				1948	11302.7	30209.6	5548.38		1948	194.8	2825.67	1888.1	2774.19
																				1949	11643.3	30421.1	5551.66		1949	194.9	2910.84	1901.32	2775.83
																				1950	11650.4	30104.9	5418.31		1950	195	2912.6	1881.56	2709.16
																				1951	11791.6	30361.1	5303.27		1951	195.1	2947.89	1897.57	2651.64
																				1952	11794.9	30124.2	5573.7		1952	195.2	2948.73	1882.77	2786.85
																				1953	11762.3	29904.2	5530.59		1953	195.3	2940.58	1869.01	2765.3
																				1954	11723.2	29829	5408.9		1954	195.4	2930.79	1864.31	2704.45
																				1955	11656.2	29825.4	5375.61		1955	195.5	2914.04	1864.09	2687.8
																				1956	11608.2	29712.1	5359.23		1956	195.6	2902.04	1857.01	2679.61
																				1957	11180.9	30090.7	5505.78		1957	195.7	2795.23	1880.67	2752.89
																				1958	11412.4	30177.8	5332.85		1958	195.8	2853.11	1886.11	2666.43
																				1959	11383.2	30892.9	5462.2		1959	195.9	2845.81	1930.81	2731.1
																				1960	11387.1	30772.1	5465.79		1960	196	2846.77	1923.26	2732.89
																				1961	11648.9	30690.4	5473.27		1961	196.1	2912.23	1918.15	2736.63
																				1962	11499.7	30443.9	5504		1962	196.2	2874.92	1902.75	2752
																				1963	11643.4	30233.1	5387.58		1963	196.3	2910.84	1889.57	2693.79
																				1964	11387.3	30302	5466.2		1964	196.4	2846.82	1893.87	2733.1
																				1965	11404.1	30503.3	5444.56		1965	196.5	2851.03	1906.45	2722.28
																				1966	11377.5	30488.4	5399.77		1966	196.6	2844.37	1905.53	2699.88
																				1967	11569.8	30016.1	5416.88		1967	196.7	2892.46	1876	2708.44
																				1968	11511.5	30383.7	5317.29		1968	196.8	2877.86	1898.98	2658.65
																				1969	11543.1	30714.7	5391.27		1969	196.9	2885.78	1919.67	2695.64
																				1970	11251.4	30282.5	5346.45		1970	197	2812.84	1892.66	2673.23
																				1971	11426.3	30193.9	5368.26		1971	197.1	2856.57	1887.12	2684.13
																				1972	11452	30124.5	5360.32		1972	197.2	2863.01	1882.78	2680.16
																				1973	11444.2	30076.6	5392.99		1973	197.3	2861.06	1879.79	2696.49
																				1974	11571.3	30335.6	5351.21		1974	197.4	2892.84	1895.97	2675.61
																				1975	11443.2	29941.9	5340.04		1975	197.5	2860.81	1871.37	2670.02
																				1976	11389.6	30398.2	5414.29		1976	197.6	2847.41	1899.89	2707.15
																				1977	11094.8	30254.5	5444.83		1977	197.7	2773.69	1890.91	2722.42
																				1978	11456.2	30160.7	5264.96		1978	197.8	2864.04	1885.05	2632.48
																				1979	11471.9	30229.1	5486.35		1979	197.9	2867.98	1889.32	2743.18
																				1980	11344.3	30194.2	5407.21		1980	198	2836.08	1887.14	2703.61
																				1981	11537.2	30370.4	5431.31		1981	198.1	2884.31	1898.15	2715.66
																				1982	11490.9	30530.6	5454.54		1982	198.2	2872.72	1908.16	2727.27
																				1983	11782.1	30968	5436.21		1983	198.3	2945.53	1935.5	2718.11
																				1984	11618.6	30065.8	5442.8		1984	198.4	2904.65	1879.11	2721.4
																				1985	11663.8	29868.7	5490.65		1985	198.5	2915.95	1866.79	2745.32
																				1986	11734.8	30538	5382.4		1986	198.6	2933.71	1908.63	2691.2
																				1987	11660.2	30679.8	5416.55		1987	198.7	2915.06	1917.49	2708.27
																				1988	11912	30265.5	5546.28		1988	198.8	2978.01	1891.59	2773.14
																				1989	11768	29956.8	5443.59		1989	198.9	2942	1872.3	2721.79
																				1990	11900.7	30429	5480.93		1990	199	2975.17	1901.81	2740.47
																				1991	11974	30855.3	5513.55		1991	199.1	2993.5	1928.46	2756.77
																				1992	11891.9	30578.3	5319.9		1992	199.2	2972.99	1911.15	2659.95
																				1993	11872	30544.3	5313.61		1993	199.3	2967.99	1909.02	2656.8
																				1994	11427.9	30709.7	5598.46		1994	199.4	2856.98	1919.35	2799.23
																				1995	11680.5	30966.6	5445.75		1995	199.5	2920.12	1935.41	2722.88
																				1996	10329.7	30958.1	5438.56		1996	199.6	2582.42	1934.88	2719.28
																				1997	10457.9	31573.1	5482.55		1997	199.7	2614.48	1973.32	2741.27
[truncated: 2,056 more rows]

## Sheet: SI Fig 6
	6C		6F								6I
	1:7 ESBP3:E1, Alpha	1:7 ESBP3:E1, Omicron	1:3 ESBP3:E1, Alpha 1	1:3 ESBP3:E1, Alpha 2	1:3 ESBP3:E1, Alpha 3	1:3 ESBP3:E1, Omicron 1	1:3 ESBP3:E1, Omicron 2	1:3 ESBP3:E1, Omicron 3	1:3 ESBP3:E1, Alpha	1:3 ESBP3:E1, Omicron	ESBP3, Alpha 1	ESBP3, Alpha 2	ESBP3, Alpha 3	ESBP3, Omicron 1	ESBP3, Omicron 2	ESBP3, Omicron 3	ESBP3, Alpha	ESBP3, Omicron
0	-9.6169	-12.6908	-6.404	-3.4529	-11.9773	-11.5318	-12.6843	-22.3547	-7.27807	-15.5236	-10.8916	-30.4353	-21.5018	-10.3505	-11.8893	-9.9405	-20.9429	-10.7268
1	-14.83	-11.4852	-16.4315	-11.7337	-2.9762	-10.6412	-29.8179	-47.2148	-10.3805	-29.2246	-7.6021	-14.1679	-17.4564	-18.4942	-23.584	-9.4382	-13.0755	-17.1721
2	-16.527	-16.4814	-12.1168	-14.2013	-5.5591	-14.7466	-23.1501	-46.4271	-10.6257	-28.1079	-11.5587	-13.8541	-26.2659	-20.9145	-21.2552	-11.0708	-17.2262	-17.7468
3	-17.5223	-27.2992	-20.0474	-13.5841	-17.0577	-21.5811	-22.0543	-43.828	-16.8964	-29.1545	-9.0398	-15.5721	-16.1929	-21.633	-22.8721	-15.4759	-13.6016	-19.9937
4	-27.8748	-33.9104	-20.4028	-9.6446	-36.003	-22.8997	-15.7717	-47.1076	-22.0168	-28.593	-2.0978	-15.4005	-41.4811	-13.34	-5.6173	-7.1369	-19.6598	-8.69807
5	-46.1339	-38.0233	-25.1414	-5.4051	-29.3295	-30.3795	-44.8777	-65.6433	-19.9587	-46.9668	5.0196	-19.2632	-35.2144	-19.1814	-5.504	-10.326	-16.486	-11.6705
6	-35.0334	-31.5733	-32.7758	-3.4921	-32.9257	-26.8447	-34.9575	-62.4228	-23.0645	-41.4083	-2.1272	-14.9853	-41.3517	-12.8734	-15.4895	-10.017	-19.4881	-12.7933
7	-29.2933	-25.7856	-25.9393	-14.636	-40.4404	-44.3924	-43.0794	-61.1996	-27.0052	-49.5571	-4.1971	-13.7697	-48.789	-17.1218	-11.5829	-17.5371	-22.2519	-15.4139
8	-40.4359	-32.5562	-36.6489	-14.0463	-37.7597	-59.8105	-45.516	-63.2941	-29.485	-56.2069	-3.3889	-8.1145	-49.6418	-15.1039	-29.4594	-19.1714	-20.3817	-21.2449
9	-43.4712	-31.783	-26.5967	-7.4637	-33.7036	-50.5487	-49.6551	-57.0593	-22.588	-52.421	3.658	-19.4757	-49.1985	-22.6737	-18.5488	-17.0333	-21.6721	-19.4186
10	-29.5976	-30.8436	-24.884	-21.0531	-38.1885	-50.6759	-43.4702	-57.8264	-28.0419	-50.6575	3.1029	-10.2469	-42.6363	-20.6394	-14.8944	-12.697	-16.5934	-16.0769
11	-30.7295	-43.0659	-24.3347	-22.796	-42.5254	-39.6908	-52.4317	-63.3155	-29.8854	-51.8127	-1.3517	-14.1474	-55.2246	-20.7097	-20.8658	-10.274	-23.5746	-17.2832
12	-39.1149	-42.0594	-30.7067	-29.1382	-53.4846	-27.5728	-42.466	-63.5222	-37.7765	-44.5203	1.6878	-13.2739	-47.1293	-29.5799	-16.448	-14.9281	-19.5718	-20.3187
13	-40.9748	-30.3468	-34.3811	-33.3864	-45.645	-30.9841	-53.026	-59.8818	-37.8042	-47.964	-8.45	-12.8186	-53.9737	-26.772	-26.7726	-9.2216	-25.0808	-20.9221
14	-34.5366	-22.4117	-21.8383	-31.2167	-34.5065	-33.4946	-42.5082	-73.3172	-29.1872	-49.7733	-1.2226	-22.2956	-54.8879	-29.1985	-30.651	-12.2762	-26.1354	-24.0419
15	-39.3187	-19.4878	-27.2431	-26.5666	-34.7487	-28.9187	-40.5406	-57.7202	-29.5195	-42.3932	-7.9587	-21.849	-53.0827	-15.7834	-24.895	-15.8844	-27.6301	-18.8543
16	-29.1811	-28.0486	-16.599	-38.6718	-38.052	-37.1405	-38.6705	-76.9843	-31.1076	-50.9318	-5.6756	-25.9801	-49.8243	-23.4943	-20.6437	-15.0879	-27.16	-19.742
17	-27.7989	-40.7768	-18.0754	-36.5466	-34.4079	-31.9852	-42.6976	-66.0214	-29.6766	-46.9014	-9.5829	-18.4908	-44.1333	-25.2071	-21.205	-21.0221	-24.069	-22.4781
18	-24.3296	-35.5301	-20.3111	-31.4023	-38.3111	-30.7987	-42.3412	-55.6858	-30.0082	-42.9419	-6.6297	-25.224	-51.7928	-22.7297	-24.2505	-15.8733	-27.8822	-20.9512
19	-33.5827	-32.8914	-18.3136	-27.7315	-30.0564	-35.9024	-51.5046	-68.9872	-25.3672	-52.1314	-20.1855	-26.9905	-42.1253	-17.696	-15.9741	-21.1917	-29.7671	-18.2873
20	-27.717	-24.4793	-15.3733	-33.9856	-36.0067	-33.8373	-46.8653	-59.5617	-28.4552	-46.7548	-14.4895	-15.8357	-60.0327	-26.4535	-27.8389	-29.1509	-30.1193	-27.8144
21	-31.2518	-30.8114	-20.5908	-38.6976	-25.6425	-30.2059	-45.0076	-71.5037	-28.3103	-48.9057	-20.0131	-18.4327	-50.0927	-16.0056	-28.7519	-27.1995	-29.5128	-23.9857
22	-30.3112	-22.7454	-20.7004	-29.1262	-36.3076	-28.6918	-37.702	-72.4132	-28.7114	-46.269	-11.182	-23.2068	-45.6843	-13.5679	-31.6052	-24.4702	-26.691	-23.2144
23	-24.5119	-27.227	-24.1856	-38.4598	-33.8725	-31.183	-38.8525	-61.2492	-32.1726	-43.7616	-4.9255	-22.0867	-48.1463	-19.0663	-30.7096	-18.3026	-25.0528	-22.6928
24	-40.8032	-31.3976	-26.3573	-24.9418	-35.6509	-25.7288	-33.0539	-65.247	-28.9833	-41.3432	-0.6115	-29.3585	-51.0349	-19.1566	-31.8341	-19.7644	-27.0016	-23.585
25	-40.181	-38.9956	-11.49	-30.0834	-61.1329	-35.8966	-40.3651	-68.5541	-34.2354	-48.2719	-16.4791	-22.2243	-43.032	-25.1324	-20.8206	-18.2003	-27.2451	-21.3844
26	-39.0412	-36.6834	-32.1562	-31.7592	-44.6028	-27.4825	-32.8613	-75.262	-36.1727	-45.2019	-19.5889	-28.1798	-36.6072	-27.2611	-29.0819	-21.4556	-28.1253	-25.9329
27	-30.944	-34.547	-25.4727	-41.6089	-42.6011	-29.2496	-37.1515	-54.5684	-36.5609	-40.3232	-21.9978	-19.1344	-42.925	-23.8041	-14.8797	-30.8018	-28.0191	-23.1619
28	-17.1296	-41.367	-26.2733	-28.7883	-38.0163	-37.0554	-39.1953	-65.8586	-31.026	-47.3698	-18.739	-29.6234	-41.1743	-18.4427	-10.7921	-32.5853	-29.8456	-20.6067
29	-23.125	-37.5382	-20.2044	-18.6414	-45.165	-45.1978	-34.3759	-58.674	-28.0036	-46.0826	-17.3407	-20.1259	-30.4206	-22.0297	-22.4838	-40.43	-22.6291	-28.3145
30	-17.7842	-39.3955	-20.1198	-19.6947	-50.8114	-35.8998	-36.204	-70.1713	-30.2086	-47.425	-18.1843	-23.5498	-25.935	-12.1926	-29.6909	-35.7055	-22.5564	-25.863
31	-19.1986	-34.1475	-19.7976	-14.072	-44.0006	-38.4527	-56.7356	-66.9071	-25.9567	-54.0318	-18.58	-14.2687	-22.1952	-11.6835	-17.1212	-39.6104	-18.348	-22.805
32	-20.6334	-38.1782	-12.7787	-15.8207	-37.7174	-35.1928	-39.2151	-64.6994	-22.1056	-46.3691	-15.4899	-10.5582	-40.7378	-13.0211	-28.2529	-41.3891	-22.262	-27.5544
33	-16.0216	-35.3341	-26.5833	-25.241	-42.1422	-39.839	-41.273	-63.539	-31.3222	-48.217	-9.4925	-9.8959	-47.3049	-19.2465	-18.0143	-40.9723	-22.2311	-26.0777
34	-12.3217	-31.9094	-12.2628	-22.0105	-46.9366	-44.5669	-46.0352	-64.9602	-27.07	-51.8541	-13.701	-11.538	-43.4853	-12.7643	-16.017	-29.7926	-22.9081	-19.5246
35	-17.146	-44.2814	-21.1232	-26.7261	-42.5904	-37.5603	-44.5452	-58.1032	-30.1466	-46.7362	-15.1524	-11.1196	-54.0503	-17.7273	-10.9776	-29.1635	-26.7741	-19.2895
36	-21.6595	-40.5471	-13.6404	-16.4613	-40.7047	-37.177	-45.3155	-52.4436	-23.6021	-44.9787	-19.25	-13.0172	-59.9103	-17.236	-12.5414	-36.6951	-30.7258	-22.1575
37	-13.1382	-38.4667	-13.8702	-20.4812	-38.8664	-36.0332	-46.1212	-47.2649	-24.4059	-43.1398	-10.4678	-22.1575	-58.3111	-21.3464	-14.3165	-32.7386	-30.3121	-22.8005
38	-24.5054	-38.7948	-6.889	-25.4723	-41.3289	-34.0997	-43.2684	-58.2085	-24.5634	-45.1922	-12.9953	-12.8831	-76.4932	-7.747	-18.206	-38.5929	-34.1239	-21.5153
39	-20.8785	-42.3092	-15.4301	-26.589	-48.1667	-38.7384	-50.4284	-54.446	-30.0619	-47.8709	-12.9022	-10.6499	-65.3595	-9.1313	-25.5865	-31.6617	-29.6372	-22.1265
40	-22.2696	-41.9747	-25.8683	-19.6345	-32.8741	-37.0661	-36.523	-49.1064	-26.1256	-40.8985	-14.947	-17.3436	-67.5464	-22.2695	-29.9536	-26.0509	-33.279	-26.0913
41	-23.9245	-42.4708	-36.2745	-24.6971	-45.9769	-38.5741	-36.1317	-42.3633	-35.6495	-39.023	-16.6759	-17.4271	-67.6467	-15.5924	-18.0489	-34.794	-33.9166	-22.8118
42	-22.1225	-41.69	-36.4618	-24.1029	-47.4246	-34.0557	-44.1818	-41.337	-35.9964	-39.8582	-15.2774	-16.6508	-64.2639	-20.0004	-26.1264	-36.7973	-32.064	-27.6414
43	-27.8186	-44.4331	-32.5953	-34.4069	-34.3926	-34.7646	-36.3031	-42.2133	-33.7983	-37.7603	-27.8535	-12.6748	-70.1771	-14.451	-18.4612	-46.4349	-36.9018	-26.449
44	-30.4245	-40.7919	-23.1165	-17.4677	-47.2991	-38.2639	-41.2101	-55.545	-29.2944	-45.0063	-15.9847	-18.0623	-58.4785	-12.7783	-18.5465	-42.8248	-30.8418	-24.7165
45	-17.8517	-47.5604	-32.9605	-27.4284	-34.7882	-41.2216	-44.8701	-43.3016	-31.7257	-43.1311	-22.8222	-17.608	-56.7991	-9.7832	-16.1209	-44.83	-32.4098	-23.578
46	-22.3629	-36.846	-22.2008	-24.47	-46.4755	-42.3797	-37.9629	-34.7621	-31.0488	-38.3682	-29.2865	-13.1423	-50.8699	-21.9662	-10.1734	-47.7077	-31.0996	-26.6158
47	-25.2043	-27.4426	-20.6125	-23.0308	-27.9216	-36.5352	-39.768	-39.6638	-23.855	-38.6557	-32.299	-13.7104	-53.9974	-21.5562	-15.6188	-44.7019	-33.3356	-27.2923
48	-32.1416	-41.4075	-26.986	-20.1017	-38.9287	-32.3294	-39.6262	-41.303	-28.6721	-37.7529	-33.7439	-13.3732	-42.5613	-23.1897	-15.6669	-53.6925	-29.8928	-30.8497
49	-16.5128	-34.9922	-27.8683	-11.1566	-48.6092	-32.37	-62.3382	-43.2996	-29.2114	-46.0026	-40.6524	-9.8666	-59.1877	-17.0964	-15.3786	-42.8201	-36.5689	-25.0984
50	-24.2641	-41.6115	-28.2078	-18.466	-43.0122	-40.3692	-55.706	-43.6757	-29.8953	-46.5836	-26.401	-10.8806	-54.857	-17.6761	-10.3886	-50.7462	-30.7129	-26.2703
51	-20.9671	-36.8415	-29.6529	-18.6478	-37.6457	-34.8797	-44.0289	-33.395	-28.6488	-37.4345	-17.1837	-11.0155	-60.1871	-14.161	-8.5124	-48.8408	-29.4621	-23.8381
52	-14.1198	-39.5474	-30.6882	-6.4647	-43.4717	-37.3561	-39.3793	-28.9691	-26.8749	-35.2348	-32.9536	-26.3843	-58.6085	-16.2904	-5.6069	-41.5178	-39.3155	-21.1384
53	-19.992	-20.6636	-29.7493	-16.3419	-35.729	-36.3766	-37.2269	-30.1348	-27.2734	-34.5794	-20.2262	-16.4379	-45.8732	-20.9975	-11.4952	-47.2499	-27.5124	-26.5809
54	-23.2059	-28.4596	-33.4784	-37.0276	-39.0825	-32.0888	-49.4861	-47.8902	-36.5295	-43.155	-15.174	-17.5158	-33.2094	-33.0458	-9.878	-46.2309	-21.9664	-29.7182
55	-20.0267	-37.9509	-34.1773	-36.2698	-38.6064	-34.8232	-41.3657	-41.6148	-36.3512	-39.2679	-12.9089	-18.171	-38.815	-32.814	-14.0523	-45.4179	-23.2983	-30.7614
56	-20.3833	-49.0584	-25.6226	-27.5199	-50.807	-42.7452	-42.7831	-36.8205	-34.6498	-40.7829	-21.9925	-14.0744	-39.4913	-35.5838	-10.0881	-34.9087	-25.1861	-26.8602
57	-21.5856	-39.8051	-26.2073	-24.2232	-42.9839	-36.0441	-37.0089	-35.3567	-31.1381	-36.1366	-29.0515	-11.8107	-55.3638	-21.5484	-7.9018	-25.7509	-32.0753	-18.4004
58	-15.7869	-25.6543	-35.2687	-35.51	-44.6481	-38.4397	-35.4671	-41.9311	-38.4756	-38.6126	-20.8157	-15.9302	-45.2667	-36.4999	-13.1759	-37.6667	-27.3375	-29.1142
59	-27.0527	-29.471	-25.2277	-33.6084	-46.5875	-35.7938	-40.1508	-38.7048	-35.1412	-38.2165	-20.7741	-19.4534	-46.6477	-29.7747	-13.918	-48.5165	-28.9584	-30.7364
60	-24.6848	-34.3893	-38.7175	-43.6401	-60.3491	-35.8835	-44.5736	-38.6399	-47.5689	-39.699	-16.9664	-10.896	-40.3562	-33.4793	-9.8081	-29.9248	-22.7395	-24.4041
61	-14.581	-35.8921	-37.2584	-44.2035	-43.1162	-45.4367	-42.5332	-34.76	-41.526	-40.91	-18.3816	-5.5226	-36.0758	-30.4115	-11.8599	-40.0274	-19.9933	-27.4329
62	-11.377	-41.7984	-22.3652	-34.7513	-40.7714	-36.1891	-37.9777	-38.0522	-32.6293	-37.4063	-20.4033	-7.278	-34.2732	-32.9064	-13.925	-29.0759	-20.6515	-25.3024
63	-12.2557	-33.6196	-16.13	-30.3464	-51.2361	-38.0769	-38.7383	-40.7409	-32.5708	-39.1854	-17.2808	-12.7127	-39.407	-37.8387	-11.9613	-28.1621	-23.1335	-25.9874
64	-13.1252	-30.0001	-21.1898	-29.1893	-50.0126	-34.9306	-40.0277	-36.1777	-33.4639	-37.0453	-20.6138	-8.4673	-34.9758	-28.7761	-20.1193	-27.7282	-21.3523	-25.5412
65	-21.3454	-45.403	-19.0768	-25.0027	-43.7999	-38.3997	-40.3961	-34.7314	-29.2931	-37.8424	-18.3719	-11.4672	-26.0459	-28.4196	-18.7101	-36.6108	-18.6283	-27.9135
66	-19.4769	-31.7134	-6.925	-23.2496	-42.0436	-40.943	-44.5834	-42.4632	-24.0727	-42.6632	-19.8086	-3.6943	-43.4213	-27.5478	-23.7004	-49.4086	-22.3081	-33.5523
67	-17.1509	-41.0394	-12.8326	-34.0573	-50.6593	-45.0693	-47.4932	-33.8949	-32.5164	-42.1525	-14.4332	-3.5869	-35.2374	-30.8704	-9.5423	-25.4411	-17.7525	-21.9513
68	-19.7693	-35.0545	-23.3347	-18.5177	-49.167	-40.7376	-48.5282	-46.4633	-30.3398	-45.243	-22.133	-5.1748	-67.2333	-23.3652	-2.0276	-27.5834	-31.5137	-17.6587
69	-17.2947	-41.2727	-13.6743	-18.6611	-45.1402	-38.0865	-48.446	-48.6982	-25.8252	-45.0769	-16.602	-0.3913	-56.8226	-27.9833	-0.5671	-40.2184	-24.6053	-22.9229
70	-14.973	-30.272	-22.253	-27.0915	-46.9514	-53.6483	-41.4698	-45.2136	-32.0986	-46.7772	-22.6229	-8.3309	-71.7964	-25.097	-7.6128	-45.2428	-34.2501	-25.9842
71	-26.6656	-27.7816	-24.7958	-25.1224	-47.7184	-50.1264	-52.2756	-31.3125	-32.5455	-44.5715	-26.5323	0.7848	-53.5387	-34.7003	-1.0063	-47.0074	-26.4287	-27.5713
72	-17.3497	-26.5502	-20.947	-19.385	-41.0781	-49.2167	-38.6274	-43.0422	-27.1367	-43.6288	-30.5606	0.498	-56.5814	-26.3055	-5.772	-36.6005	-28.8813	-22.8927
73	-21.5641	-29.1989	-22.1747	-20.2064	-49.6559	-51.2076	-42.6804	-42.7262	-30.679	-45.5381	-29.2156	-6.0728	-61.1416	-17.3118	-6.465	-34.5654	-32.1433	-19.4474
74	-24.5156	-30.581	-12.2694	-22.1415	-51.8147	-49.2233	-39.3145	-41.3305	-28.7419	-43.2894	-20.7048	-3.7586	-63.8858	-13.8978	-28.8837	-52.9791	-29.4497	-31.9202
75	-24.8168	-31.4107	-15.4279	-18.2116	-52.3802	-50.0322	-43.783	-51.5639	-28.6732	-48.4597	-31.2033	-8.1369	-59.0655	-22.0076	-17.2949	-49.5479	-32.8019	-29.6168
76	-26.9379	-30.4484	-9.9703	-12.1986	-42.3307	-33.6691	-43.4245	-53.8859	-21.4999	-43.6598	-31.2152	-8.4776	-47.7733	-14.5963	-28.8067	-41.2299	-29.1554	-28.211
77	-29.2869	-30.518	-10.3998	-19.032	-48.5967	-47.5889	-44.232	-40.555	-26.0095	-44.1253	-26.8825	-5.2143	-52.1599	-11.1142	-28.9196	-39.61	-28.0856	-26.5479
78	-25.2654	-36.3772	-13.8985	-19.5211	-46.7972	-45.1958	-45.9435	-49.5696	-26.7389	-46.903	-23.586	-6.9834	-60.4555	-7.4903	-31.973	-28.7576	-30.3416	-22.7403
79	-31.8238	-34.5025	-15.923	-30.0902	-41.2621	-37.4483	-40.0973	-45.8148	-29.0918	-41.1201	-15.1444	-5.4119	-54.8826	-15.5372	-36.06	-48.0364	-25.1463	-33.2112
80	-33.5768	-35.9209	-20.3899	-40.7362	-40.6107	-43.6057	-50.3918	-41.2161	-33.9123	-45.0712	-13.9334	-10.3041	-51.3876	-21.0912	-35.0739	-38.1967	-25.2084	-31.4539
81	-24.0883	-41.1402	-19.6311	-24.3975	-39.8046	-43.8439	-53.0887	-52.8375	-27.9444	-49.9234	-23.1138	-7.5183	-55.3384	-31.5225	-33.6742	-42.3507	-28.6568	-35.8491
82	-25.8562	-27.6643	-16.6208	-27.4041	-42.2272	-40.9099	-53.1029	-69.3027	-28.7507	-54.4385	-22.7731	-14.8912	-52.3629	-32.4623	-38.5	-36.4094	-30.0091	-35.7906
83	-16.2121	-44.2713	-22.5633	-13.7193	-43.6161	-30.5367	-45.5916	-59.6891	-26.6329	-45.2725	-26.6528	-8.8342	-64.2085	-23.3957	-40.1467	-43.6473	-33.2318	-35.7299
84	-19.3062	-34.7779	-15.8386	-14.3685	-42.9387	-40.2451	-50.301	-58.4514	-24.3819	-49.6658	-31.9719	-15.9245	-57.4607	-27.1254	-14.065	-29.1772	-35.119	-23.4559
85	-26.1376	-38.9356	-16.4112	-17.9832	-41.8301	-30.2044	-40.5444	-57.1372	-25.4082	-42.6287	-24.8418	-16.6587	-51.6584	-30.4753	-40.16	-29.644	-31.053	-33.4264
86	-39.5189	-43.1934	-13.6528	-22.9514	-39.6687	-33.5766	-38.3587	-66.2229	-25.4243	-46.0527	-32.892	-9.6326	-57.2708	-28.4232	-31.3292	-33.1958	-33.2651	-30.9827
87	-22.2115	-38.5255	-16.6285	-29.0552	-28.8203	-31.1153	-49.27	-66.0332	-24.8347	-48.8062	-26.4414	-16.8368	-54.4521	-32.2491	-27.4683	-31.416	-32.5768	-30.3778
88	-18.1464	-33.5354	-17.8825	-24.9617	-39.1576	-33.8869	-42.4408	-53.0964	-27.3339	-43.1414	-18.7428	-15.799	-63.2485	-31.1315	-28.1773	-34.6936	-32.5968	-31.3341
89	-26.4368	-34.5742	-11.7258	-25.1215	-51.8496	-39.8581	-54.7506	-54.2406	-29.5656	-49.6164	-23.5468	-26.6004	-59.4169	-35.384	-36.4788	-26.7106	-36.5214	-32.8578
90	-27.5019	-33.4923	-22.4602	-27.8958	-47.4848	-30.1795	-49.2512	-51.509	-32.6136	-43.6466	-20.3693	-21.3692	-60.0279	-28.3723	-60.7964	-24.5476	-33.9221	-37.9054
91	-12.2804	-31.4948	-17.5259	-28.6873	-42.7792	-51.667	-40.1357	-64.8271	-29.6641	-52.2099	-27.8096	-17.1564	-55.0888	-32.5322	-65.2661	-30.8392	-33.3516	-42.8792
92	-19.5766	-37.3354	-6.3979	-25.6973	-49.4031	-46.8287	-45.0078	-57.7194	-27.1661	-49.852	-30.1158	-14.3555	-66.4342	-32.519	-71.9848	-21.37	-36.9685	-41.9579
93	-29.6475	-37.7585	-12.6182	-22.1602	-39.5386	-54.1721	-43.1992	-52.2236	-24.7723	-49.865	-44.6833	-17.8672	-57.2816	-32.1677	-56.7961	-39.7777	-39.944	-42.9138
94	-25.7233	-33.9944	-9.7463	-17.9145	-40.7331	-53.9684	-48.546	-55.0188	-22.798	-52.5111	-36.2016	-8.0217	-48.1755	-33.2549	-60.2281	-24.3132	-30.7996	-39.2654
95	-30.9358	-29.4105	-31.7621	-16.4683	-38.6989	-55.2044	-46.9884	-56.5534	-28.9764	-52.9154	-45.5931	-21.3638	-67.1846	-34.281	-51.5855	-36.0002	-44.7138	-40.6222
96	-24.9232	-34.6156	-26.0277	-30.5349	-42.2943	-54.645	-48.7052	-55.9992	-32.9523	-53.1165	-41.0393	-5.8137	-58.6056	-22.7574	-60.8773	-33.0449	-35.1529	-38.8932
97	-26.797	-41.7466	-26.6571	-26.6119	-46.1374	-41.5371	-44.6813	-46.2498	-33.1355	-44.1561	-42.3759	-17.6732	-59.5458	-27.3078	-61.2896	-34.5567	-39.865	-41.0514
98	-15.408	-29.75	-20.9424	-26.4943	-36.0491	-36.233	-39.0752	-54.0695	-27.8286	-43.1259	-39.5256	-28.4681	-60.3296	-25.1277	-61.6709	-43.8651	-42.7744	-43.5546
99	-28.5272	-32.2194	-14.4704	-33.8836	-46.8431	-52.8601	-52.8736	-51.75	-31.7324	-52.4946	-46.6937	-30.6475	-61.8511	-22.7043	-74.7415	-32.5249	-46.3974	-43.3236
100	-25.2138	-34.1062	-12.9607	-21.3137	-45.7974	-51.7083	-50.4911	-42.712	-26.6906	-48.3038	-37.9806	-29.7622	-48.5946	-14.188	-72.3438	-37.8177	-38.7791	-41.4498
101	-20.261	-35.5467	-21.4027	-22.7074	-39.7118	-56.2799	-35.9107	-51.3083	-27.9406	-47.833	-30.9283	-26.6426	-53.8128	-36.7919	-72.1911	-41.0247	-37.1279	-50.0026
102	-11.282	-33.8215	-21.4103	-23.1934	-51.1886	-30.2547	-55.6322	-52.6856	-31.9308	-46.1908	-38.4087	-35.4243	-49.729	-22.5069	-75.7979	-30.8997	-41.1873	-43.0682
103	-33.8219	-37.7802	-19.3597	-13.3649	-46.3741	-34.2775	-58.2717	-68.8554	-26.3662	-53.8015	-44.9436	-34.5231	-48.841	-35.1221	-75.2148	-32.0965	-42.7692	-47.4778
104	-31.0103	-37.725	-14.946	-15.2134	-45.6747	-38.3441	-67.221	-53.6913	-25.278	-53.0855	-41.9327	-23.272	-62.801	-28.8682	-77.514	-25.3499	-42.6686	-43.9107
105	-27.2322	-30.4181	-28.0325	-21.1235	-42.6539	-31.0415	-57.9731	-56.29	-30.6033	-48.4349	-52.4855	-30.3856	-47.4379	-28.8486	-81.0371	-18.3897	-43.4363	-42.7585
106	-27.6682	-42.2361	-22.1153	-23.9311	-45.9152	-36.5886	-60.5085	-64.4681	-30.6539	-53.8551	-53.9446	-32.6111	-64.0965	-32.6968	-58.5549	-23.8559	-50.2174	-38.3692
107	-26.4027	-37.9603	-25.251	-28.0399	-43.3073	-37.2194	-57.4789	-52.6395	-32.1994	-49.1126	-51.287	-23.2191	-60.119	-23.3669	-72.4242	-28.7927	-44.875	-41.5279
108	-26.9562	-37.4022	-19.4386	-36.1424	-47.8969	-41.1837	-55.642	-58.816	-34.4926	-51.8806	-51.0371	-20.853	-61.6206	-27.7698	-68.8601	-29.3637	-44.5036	-41.9979
109	-19.2108	-30.2817	-16.9489	-21.275	-50.6649	-30.6457	-47.6784	-57.8774	-29.6296	-45.4005	-52.6654	-28.1304	-57.8149	-30.1241	-54.0562	-37.1353	-46.2036	-40.4385
110	-24.8969	-43.9787	-22.1127	-37.2428	-44.4503	-42.0014	-43.7751	-61.6211	-34.6019	-49.1325	-54.8084	-20.5863	-66.4868	-33.6374	-69.3569	-32.0019	-47.2938	-44.9987
111	-28.7859	-44.6546	-20.9533	-35.7303	-30.2874	-54.1404	-50.2962	-46.3768	-28.9903	-50.2711	-45.7711	-24.7437	-60.278	-31.9502	-62.198	-38.2924	-43.5976	-44.1469
112	-18.2018	-45.0549	-21.0426	-25.5709	-54.8243	-43.91	-32.6974	-53.1155	-33.8126	-43.241	-52.229	-21.4488	-63.9534	-35.8567	-60.7378	-35.8076	-45.8771	-44.134
113	-16.2905	-46.7133	-26.2828	-33.2096	-42.9382	-38.4941	-26.6694	-56.2233	-34.1435	-40.4623	-53.2871	-21.4381	-59.0564	-16.0914	-53.2979	-52.8951	-44.5939	-40.7615
114	-20.8649	-48.0147	-21.7897	-28.9538	-42.092	-40.0511	-46.9112	-62.0589	-30.9452	-49.6737	-52.7704	-34.3808	-55.7649	-27.6744	-63.3876	-56.0808	-47.6387	-49.0476
115	-22.1508	-44.1836	-19.5374	-38.9845	-45.185	-35.0066	-60.1565	-50.5069	-34.569	-48.5567	-63.7453	-27.3525	-73.2352	-19.1038	-60.342	-58.057	-54.7777	-45.8343
116	-18.8579	-51.8577	-27.0285	-26.3533	-52.1134	-36.5922	-46.928	-55.6349	-35.1651	-46.385	-53.421	-32.1014	-56.4035	-31.3458	-76.5801	-45.782	-47.3086	-51.236
117	-35.5965	-41.6246	-23.5074	-27.7008	-45.9033	-38.9732	-41.7771	-61.4114	-32.3705	-47.3872	-43.6563	-38.9335	-55.2156	-44.2298	-43.2455	-59.4465	-45.9351	-48.9739
118	-25.5185	-48.8535	-4.4497	-37.5132	-42.6544	-36.0465	-29.514	-63.0278	-28.2058	-42.8628	-54.476	-47.3941	-66.2005	-30.1645	-62.797	-44.76	-56.0235	-45.9072
119	-27.4019	-45.0721	-11.5126	-37.1902	-39.4429	-37.0714	-44.0837	-51.0902	-29.3819	-44.0818	-55.9139	-46.6286	-51.4451	-28.6742	-62.2061	-40.1659	-51.3292	-43.6821
120	-19.9437	-59.2977	-2.2476	-25.2272	-39.1639	-33.2337	-43.2934	-50.6121	-22.2129	-42.3797	-58.4712	-45.0938	-48.8918	-27.613	-88.8299	-37.0061	-50.8189	-51.1497
121	-33.0762	-57.6758	-1.1948	-40.9729	-49.5759	-39.3226	-42.7118	-50.5403	-30.5812	-44.1916	-43.4845	-40.1421	-65.0656	-21.5405	-85.5856	-37.5164	-49.5641	-48.2142
122	-37.084	-55.8662	-3.8956	-46.8154	-35.4049	-31.9689	-34.8887	-52.7542	-28.7053	-39.8706	-38.1528	-40.8335	-60.6323	-29.4593	-90.5773	-44.1734	-46.5395	-54.7367
123	-41.5969	-49.1869	-5.1894	-28.803	-48.5516	-33.8527	-45.6476	-56.9729	-27.5147	-45.4911	-34.0246	-48.0697	-45.8374	-25.2809	-78.5135	-32.6948	-42.6439	-45.4964
124	-21.798	-56.1598	-22.3025	-35.471	-50.4015	-31.1646	-43.7576	-55.4146	-36.0583	-43.4456	-47.3899	-41.1456	-47.292	-28.7596	-74.1592	-41.7343	-45.2758	-48.2177
125	-31.9574	-51.2032	-28.4488	-31.2304	-54.6518	-33.3285	-30.6009	-42.584	-38.1103	-35.5045	-55.0923	-37.4413	-47.1615	-27.5131	-91.8128	-42.5575	-46.565	-53.9611
126	-29.4114	-54.7831	-23.7556	-31.3848	-41.9419	-29.7879	-44.7672	-68.7483	-32.3608	-47.7678	-52.5396	-43.6974	-53.2562	-26.059	-96.8285	-34.3442	-49.8311	-52.4106
127	-18.921	-51.0075	-30.055	-32.5959	-51.555	-16.7569	-40.7416	-64.9934	-38.0686	-40.8306	-67.2962	-39.7919	-50.8471	-24.3726	-85.6023	-31.9873	-52.6451	-47.3207
128	-26.8569	-59.5404	-17.3979	-37.8352	-44.465	-27.5602	-54.9171	-62.6935	-33.2327	-48.3903	-55.0001	-33.7539	-38.2281	-30.4981	-64.0368	-40.0163	-42.3274	-44.8504
129	-29.8055	-44.2356	-21.17	-38.2142	-53.4463	-25.1267	-45.2589	-73.4939	-37.6102	-47.9598	-58.5931	-33.692	-50.3931	-31.92	-83.1983	-40.659	-47.5594	-51.9258
130	-18.533	-51.2769	-29.5352	-33.9647	-45.6624	-21.1677	-42.9537	-67.0708	-36.3874	-43.7307	-59.7474	-49.7447	-48.134	-27.9253	-98.8047	-43.2506	-52.542	-56.6602
131	-28.2659	-49.7003	-26.1001	-38.1281	-47.7155	-28.0633	-50.1888	-50.1248	-37.3146	-42.7923	-44.1434	-38.0857	-57.5938	-30.2817	-85.6499	-46.4243	-46.6076	-54.1186
132	-31.8622	-66.0013	-24.0951	-42.3184	-52.3694	-17.1791	-49.4734	-50.9011	-39.5943	-39.1845	-53.0764	-46.3151	-55.8952	-34.6583	-89.274	-37.2211	-51.7622	-53.7178
133	-22.6567	-56.4804	-33.9157	-28.9658	-46.1254	-25.6719	-50.0768	-56.7445	-36.3356	-44.1644	-56.0651	-48.0342	-50.9032	-30.066	-62.2756	-56.5105	-51.6675	-49.6174
134	-23.6151	-53.2219	-39.0992	-29.8157	-41.9434	-29.2168	-50.8466	-46.8712	-36.9528	-42.3115	-52.5825	-38.8237	-64.0112	-37.8002	-64.0018	-41.9353	-51.8058	-47.9124
135	-21.6915	-41.8351	-25.3886	-21.7527	-47.7672	-33.5082	-43.2004	-39.2751	-31.6362	-38.6612	-56.7512	-52.1518	-61.832	-26.8163	-69.8533	-46.0649	-56.9117	-47.5782
136	-26.6419	-41.9199	-32.2259	-28.448	-33.6945	-24.9381	-36.2198	-46.4218	-31.4561	-35.8599	-49.4239	-48.2513	-56.304	-31.0778	-67.9	-46.7913	-51.3264	-48.5897
137	-21.5083	-43.4131	-36.6202	-34.5526	-36.4284	-26.0304	-28.3071	-46.5835	-35.8671	-33.6403	-56.3528	-44.4506	-57.8879	-31.3848	-72.4702	-62.3557	-52.8971	-55.4036
138	-15.8303	-41.9978	-35.8664	-35.8217	-40.0822	-31.9513	-31.969	-39.6088	-37.2568	-34.5097	-63.7964	-36.3846	-57.6514	-33.4282	-85.7861	-46.4008	-52.6108	-55.205
139	-18.0595	-49.0357	-30.4378	-40.2566	-29.9312	-43.0811	-41.472	-49.6981	-33.5419	-44.7504	-52.2791	-42.7111	-49.5814	-34.2986	-81.8505	-51.2206	-48.1905	-55.7899
140	-20.9696	-41.4991	-28.6221	-45.6174	-34.6419	-32.785	-30.6858	-52.6631	-36.2938	-38.7113	-54.4872	-35.656	-56.0515	-29.1144	-82.8543	-58.7073	-48.7316	-56.892
141	-30.119	-47.6153	-24.4367	-42.54	-34.9687	-41.7787	-24.7619	-36.4865	-33.9818	-34.3424	-61.5233	-46.0083	-54.328	-40.5734	-65.3888	-44.9605	-53.9532	-50.3076
142	-31.9606	-44.1512	-12.6138	-44.3619	-8.0298	-43.1374	-23.8201	-46.0775	-21.6685	-37.6783	-46.1318	-47.1058	-57.3859	-26.1943	-77.6403	-31.7839	-50.2078	-45.2062
143	-21.6703	-47.0301	-23.6746	-35.989	-28.4115	-38.9202	-38.5433	-46.1761	-29.3584	-41.2132	-59.5605	-32.6994	-60.5029	-28.3395	-54.4964	-45.8042	-50.9209	-42.88
144	-35.4026	-34.9445	-25.4484	-48.9446	-34.0925	-53.1849	-45.7599	-40.1896	-36.1618	-46.3781	-62.5277	-39.5698	-59.5001	-33.8267	-68.4111	-25.8881	-53.8659	-42.7086
145	-22.8251	-37.6391	-35.0552	-38.9159	-20.9752	-45.5101	-44.9624	-40.9565	-31.6488	-43.8097	-50.7291	-38.3649	-55.0701	-26.8203	-64.2224	-37.8373	-48.0547	-42.96
146	-26.7045	-43.2129	-34.4849	-41.9521	-18.758	-47.94	-33.0124	-36.8428	-31.7317	-39.2651	-45.2846	-45.0411	-52.2979	-23.9406	-78.5181	-28.2079	-47.5412	-43.5555
147	-28.987	-44.0059	-28.4719	-50.8175	-32.6481	-58.591	-28.2126	-53.7733	-37.3125	-46.859	-49.5125	-32.4457	-54.8823	-36.1399	-73.8088	-35.7462	-45.6135	-48.565
148	-20.8141	-52.5544	-34.873	-30.4116	-40.3843	-56.5249	-47.5551	-37.9105	-35.223	-47.3302	-50.4882	-43.2634	-61.365	-38.1515	-64.7528	-43.6039	-51.7055	-48.8361
149	-20.5268	-50.8736	-40.6489	-34.1854	-51.9701	-48.3327	-39.0845	-39.764	-42.2681	-42.3937	-54.6489	-44.6025	-57.6974	-29.5816	-77.7905	-40.9948	-52.3163	-49.4556
150	-17.3217	-54.7512	-37.4362	-23.2173	-46.5266	-66.3648	-42.4438	-48.3477	-35.7267	-52.3854	-50.9806	-38.8866	-53.7692	-41.3304	-90.0038	-42.7322	-47.8788	-58.0221
151	-20.8872	-47.5924	-28.8477	-21.88	-50.6719	-50.6547	-40.0759	-39.9313	-33.7999	-43.554	-49.3525	-43.1582	-67.5053	-37.4123	-80.282	-40.4787	-53.3387	-52.7243
152	-28.1694	-57.1265	-29.0072	-23.2093	-60.2921	-42.3751	-44.238	-45.3325	-37.5029	-43.9819	-53.2812	-45.0504	-69.7338	-29.845	-58.2609	-43.6613	-56.0218	-43.9224
153	-18.0355	-53.8121	-25.686	-21.5619	-56.4263	-50.0516	-42.2759	-38.4485	-34.5581	-43.592	-52.1587	-48.1935	-64.6205	-31.5528	-61.323	-41.6186	-54.9909	-44.8315
154	-21.103	-52.4097	-26.6089	-23.0502	-45.3037	-53.538	-37.5748	-42.5522	-31.6543	-44.555	-52.5346	-49.4108	-64.6685	-35.6803	-64.8149	-31.1789	-55.538	-43.8914
155	-24.3071	-43.6687	-19.2448	-35.4153	-52.4439	-57.4453	-30.612	-58.9414	-35.7013	-48.9996	-49.7759	-37.9881	-64.1233	-32.7848	-60.6184	-41.2961	-50.6291	-44.8998
156	-22.2484	-56.5569	-27.1433	-40.7333	-46.1317	-52.0694	-27.951	-51.456	-38.0028	-43.8255	-58.7266	-29.1873	-55.5689	-30.6432	-68.9472	-43.2676	-47.8276	-47.6193
157	-23.8121	-55.3797	-21.4633	-30.8209	-47.1772	-54.8716	-31.8342	-50.3387	-33.1538	-45.6815	-51.4021	-37.3653	-55.6246	-29.3373	-77.5318	-54.4256	-48.1307	-53.7649
158	-27.2318	-44.2479	-25.7959	-26.2062	-44.4745	-46.2902	-28.7749	-35.3871	-32.1589	-36.8174	-58.3283	-24.941	-58.2319	-37.2458	-81.8483	-52.8871	-47.1671	-57.3271
159	-21.9104	-50.7449	-15.3761	-38.5016	-49.4674	-55.1617	-37.8901	-57.8728	-34.4484	-50.3082	-62.9462	-38.9057	-58.8277	-35.3382	-82.0308	-42.1498	-53.5599	-53.1729
160	-23.8409	-44.4454	-22.1164	-29.7285	-48.923	-52.9731	-43.4257	-60.3639	-33.5893	-52.2542	-71.4722	-29.9775	-68.4722	-38.8796	-85.0808	-32.6079	-56.6406	-52.1894
161	-30.3197	-45.7807	-22.4536	-32.0988	-46.9011	-46.0758	-49.884	-56.1725	-33.8178	-50.7108	-67.1931	-41.7489	-66.2929	-32.7438	-81.0211	-51.9989	-58.4116	-55.2546
162	-14.4206	-65.004	-24.5591	-26.8241	-36.3451	-50.0648	-28.5965	-48.5331	-29.2428	-42.3981	-55.8432	-39.1574	-65.7265	-33.3208	-82.928	-48.3702	-53.5757	-54.873
163	-16.0177	-61.8808	-22.5642	-38.1122	-46.3095	-44.2681	-40.4849	-38.2932	-35.662	-41.0154	-63.067	-41.217	-55.1574	-39.407	-70.5634	-34.1502	-53.1471	-48.0402
164	-20.2866	-60.6966	-21.5003	-40.8497	-42.9525	-58.3098	-44.7642	-51.9644	-35.1008	-51.6795	-64.0328	-34.2568	-53.9219	-31.0388	-85.9254	-43.8399	-50.7372	-53.6014
165	-20.7106	-57.2546	-23.0744	-26.4342	-31.8406	-46.098	-37.2137	-45.1771	-27.1164	-42.8296	-67.8282	-45.4767	-57.8996	-39.1983	-84.5761	-38.5044	-57.0682	-54.0929
166	-23.4561	-55.1052	-24.5232	-37.6046	-52.9759	-56.1842	-33.7895	-48.3245	-38.3679	-46.0994	-62.7746	-51.2226	-57.3266	-38.718	-78.2421	-40.6416	-57.1079	-52.5339
167	-20.4696	-50.2351	-23.5806	-38.3616	-53.4517	-42.135	-30.1218	-41.4924	-38.4646	-37.9164	-51.3149	-32.0801	-61.3811	-40.961	-74.6841	-40.2092	-48.2587	-51.9514
168	-20.4087	-46.7953	-20.5183	-39.1131	-46.6845	-41.0608	-22.5862	-50.1015	-35.4386	-37.9162	-49.2373	-35.9852	-53.3475	-44.2511	-76.5661	-48.1709	-46.19	-56.3294
169	-18.9884	-55.8407	-16.7604	-43.5527	-43.4504	-38.2876	-22.9553	-46.2371	-34.5878	-35.8267	-52.7576	-34.4867	-69.1952	-42.217	-76.2569	-42.9651	-52.1465	-53.813
170	-13.9222	-55.923	-19.1707	-42.7189	-58.2352	-44.7616	-37.4607	-55.7985	-40.0416	-46.0069	-47.1689	-33.1747	-62.9301	-34.0814	-65.5541	-36.0748	-47.7579	-45.2368
171	-20.2665	-49.9812	-22.983	-39.5084	-49.0791	-38.3834	-29.2372	-64.2582	-37.1902	-43.9596	-50.2666	-34.9443	-61.8644	-29.2107	-55.9747	-41.1754	-49.0251	-42.1203
172	-15.1057	-59.2982	-20.9835	-43.7404	-62.31	-42.8677	-38.4317	-60.8992	-42.3446	-47.3995	-52.2807	-40.4724	-68.6394	-47.5663	-65.7882	-47.0321	-53.7975	-53.4622
173	-20.999	-45.8358	-28.3982	-42.8583	-46.1684	-53.0372	-25.6491	-71.0705	-39.1416	-49.9189	-50.4229	-32.986	-59.4887	-41.3373	-69.6689	-27.1681	-47.6325	-46.0581
174	-18.5569	-57.7289	-23.3463	-30.6366	-51.9811	-51.0732	-42.0532	-74.6102	-35.3213	-55.9122	-50.3412	-41.9172	-65.4819	-25.7869	-70.8581	-39.8406	-52.5801	-45.4952
175	-28.7826	-51.3976	-21.5775	-13.3163	-43.8221	-62.4464	-24.1825	-77.5979	-26.2386	-54.7423	-56.4748	-47.1719	-57.136	-45.0989	-72.2744	-51.221	-53.5942	-56.1981
176	-35.3892	-58.8305	-18.723	-24.2136	-41.1839	-53.778	-25.9545	-66.8258	-28.0402	-48.8528	-47.1657	-43.9372	-50.1114	-38.8308	-72.5716	-52.0367	-47.0714	-54.4797
177	-21.6726	-51.4187	-14.7879	-28.0458	-52.6713	-50.6561	-38.347	-63.7847	-31.835	-50.9293	-49.44	-33.2626	-57.1628	-49.6472	-69.9551	-42.8204	-46.6218	-54.1409
178	-29.2963	-59.5927	-8.7242	-26.1495	-67.2588	-57.9007	-43.2025	-50.1138	-34.0442	-50.4057	-71.3818	-50.7259	-67.7648	-38.0457	-74.4119	-44.1956	-63.2908	-52.2177
179	-22.5261	-55.8988	-15.8897	-33.202	-50.1452	-56.2659	-37.4534	-50.0983	-33.079	-47.9392	-65.7757	-39.7432	-50.7357	-45.9778	-61.5344	-40.2777	-52.0849	-49.2633
180	-35.3802	-49.7158	-9.3034	-28.1675	-44.934	-66.9771	-35.8787	-56.3151	-27.4683	-53.057	-58.0549	-38.9125	-50.6124	-39.38	-64.8905	-42.9311	-49.1933	-49.0672
181	-32.018	-54.9216	-14.7239	-33.2813	-47.4233	-36.4817	-29.1966	-48.2133	-31.8095	-37.9639	-62.1478	-43.4859	-46.6584	-35.3796	-79.2446	-48.3358	-50.764	-54.32
182	-27.7123	-49.4366	-12.5045	-28.5147	-29.9894	-55.4173	-26.8932	-47.4123	-23.6695	-43.2409	-62.1207	-36.8631	-45.7363	-30.8792	-73.3989	-40.3617	-48.24	-48.2133
183	-29.2911	-53.198	-5.2356	-30.8431	-41.32	-46.0622	-31.687	-55.6732	-25.7996	-44.4741	-65.8383	-33.2821	-61.2729	-28.183	-70.7675	-35.8898	-53.4644	-44.9468
184	-22.8998	-56.3541	-6.3898	-29.8714	-47.5953	-65.6231	-31.1142	-70.2256	-27.9522	-55.6543	-59.4059	-29.6014	-43.8295	-22.9893	-69.4569	-25.4084	-44.2789	-39.2849
185	-18.2356	-46.5597	-5.1736	-26.6847	-74.8446	-55.9583	-25.1493	-85.7626	-35.5676	-55.6234	-52.812	-34.9468	-48.5361	-27.9845	-70.5725	-40.099	-45.4316	-46.2187
186	-20.3006	-43.3358	-8.0539	-23.347	-37.2114	-53.9642	-39.7675	-74.6755	-22.8708	-56.1357	-54.8702	-44.5911	-63.1867	-27.9465	-69.948	-32.1641	-54.216	-43.3529
187	-19.2621	-55.0538	-11.1387	-28.417	-30.7619	-54.8476	-29.2965	-67.8934	-23.4392	-50.6792	-51.3012	-42.9614	-72.8337	-29.7416	-72.6381	-36.9733	-55.6988	-46.451
188	-28.1717	-48.3486	-8.4341	-7.2939	-41.6217	-57.6079	-39.6411	-69.462	-19.1166	-55.5703	-67.2892	-24.0745	-46.3542	-23.0599	-92.1211	-34.2097	-45.906	-49.7969
189	-32.9649	-46.9992	-4.8298	-28.9092	-49.1555	-50.2956	-37.1562	-81.3614	-27.6315	-56.2711	-65.0533	-36.0552	-53.3221	-32.2164	-72.0206	-59.1382	-51.4769	-54.4584
190	-23.9367	-54.0219	-12.8276	-28.7278	-44.3098	-54.0922	-20.2005	-79.4475	-28.6217	-51.2467	-52.72	-38.7889	-68.6546	-41.7147	-79.992	-54.2369	-53.3878	-58.6479
191	-8.54	-47.1426	-2.5631	-25.5175	-49.9684	-59.3233	-33.1613	-77.8806	-26.0163	-56.7884	-57.7433	-39.6677	-52.2642	-23.8101	-83.9456	-49.2129	-49.8917	-52.3229
192	-24.6178	-52.8909	-2.2211	-28.3268	-52.0656	-61.9387	-39.7828	-80.702	-27.5378	-60.8078	-66.8843	-43.4924	-55.8045	-20.1086	-86.2856	-62.4457	-55.3937	-56.28
193	-22.6968	-51.8663	-4.8846	-27.7132	-47.2597	-51.6617	-41.221	-74.9804	-26.6192	-55.9544	-52.1856	-43.203	-59.4181	-29.1236	-114.204	-51.4594	-51.6022	-64.929
194	-17.8568	-53.8351	-5.5506	-39.5788	-58.6987	-62.2568	-39.7632	-63.0923	-34.6094	-55.0374	-52.4768	-37.528	-72.5938	-18.909	-88.0961	-65.072	-54.1995	-57.359
195	-31.0187	-50.9831	-5.7858	-39.9861	-49.4258	-48.0151	-49.5195	-72.1024	-31.7326	-56.5457	-48.1316	-53.6103	-65.066	-34.6054	-92.3316	-60.4538	-55.6026	-62.4636
196	-17.9821	-51.9749	-4.3823	-43.7103	-47.485	-48.3166	-43.4918	-68.6663	-31.8592	-53.4916	-55.5851	-49.5467	-67.2804	-35.1209	-106.272	-47.5417	-57.4707	-62.9782
197	-17.8985	-56.2115	-3.5119	-52.8281	-41.1728	-49.8675	-44.0377	-69.2745	-32.5043	-54.3932	-63.117	-42.9413	-66.2937	-24.1232	-107.258	-52.8302	-57.4507	-61.4038
198	-16.1032	-45.9407	-6.1548	-38.9316	-35.7546	-47.8995	-38.9207	-82.3267	-26.947	-56.3823	-49.9759	-28.7354	-59.265	-35.9823	-117.485	-62.6859	-45.9921	-72.0511
199	-19.4229	-43.6342	-0.1216	-38.1382	-43.0792	-56.1534	-34.3721	-70.6858	-27.113	-53.7371	-50.6509	-43.6584	-65.8516	-29.6249	-117.509	-55.1356	-53.387	-67.4232
200	-21.0717	-56.8038	0	-44.9377	-34.7601	-46.8066	-29.7304	-61.9763	-26.5659	-46.1711	-63.2824	-32.8565	-63.92	-19.4165	-109.99	-65.4296	-53.353	-64.9454
201	-20.8408	-47.9409	0	-37.0463	-46.8162	-50.8181	-38.0201	-58.6963	-27.9542	-49.1782	-69.9467	-42.3928	-69.453	-17.3401	-99.5715	-47.6805	-60.5975	-54.864
202	-25.1255	-50.1263	0	-27.5558	-34.1664	-53.9372	-39.6755	-69.3406	-20.5741	-54.3178	-63.2722	-37.7887	-73.4658	-27.8202	-109.188	-47.6674	-58.1756	-61.5585
203	-23.4256	-48.23	-0.0016	-49.4881	-40.7256	-53.3194	-45.8635	-70.1259	-30.0718	-56.4363	-57.1008	-31.8031	-71.165	-22.9247	-97.7872	-44.8288	-53.3563	-55.1802
204	-19.2546	-51.8862	-0.0279	-45.9849	-51.2921	-54.3999	-44.5414	-59.2744	-32.435	-52.7386	-66.6312	-44.3003	-66.6883	-10.547	-104.546	-46.2859	-59.2066	-53.793
205	-19.8024	-56.5298	-0.0169	-42.2882	-40.6586	-50.1943	-27.5571	-65.4432	-27.6546	-47.7315	-53.213	-42.7974	-70.6004	-18.5649	-94.9114	-53.2345	-55.5369	-55.5703
206	-31.8849	-55.6759	-0.0274	-25.2206	-54.2018	-56.3686	-25.1698	-56.6206	-26.4833	-46.053	-60.3738	-52.9078	-46.7956	-16.6326	-94.7401	-57.8298	-53.3591	-56.4008
207	-28.8539	-52.6613	0.0002	-26.0618	-56.8645	-45.8392	-18.309	-66.9381	-27.642	-43.6954	-58.1161	-39.8714	-48.4193	-21.9759	-112.633	-40.7591	-48.8023	-58.456
208	-15.5476	-44.2145	0.0061	-21.3606	-47.6868	-45.4839	-26.3559	-68.8828	-23.0138	-46.9075	-62.036	-40.0237	-55.2035	-20.6707	-98.0946	-56.1171	-52.4211	-58.2941
209	-21.1037	-45.2876	0	-13.7187	-55.99	-36.8847	-37.6844	-54.4599	-23.2362	-43.0097	-61.4611	-41.8666	-49.476	-20.2299	-92.7258	-59.6985	-50.9346	-57.5514
210	-29.1146	-48.3626	0	-5.0182	-46.6934	-51.8908	-32.8158	-60.9573	-17.2372	-48.5546	-66.4002	-36.0415	-60.7321	-20.6075	-105.174	-66.4232	-54.3913	-64.0682
211	-18.5237	-51.9441	0	-13.586	-43.965	-46.9457	-29.8349	-60.9569	-19.1837	-45.9125	-55.6254	-47.0393	-56.1079	-22.2935	-82.6605	-60.8689	-52.9242	-55.2743
212	-23.6322	-42.4835	0	-19.1297	-43.9053	-46.5156	-36.9612	-68.6571	-21.0117	-50.7113	-67.1658	-42.7571	-53.1756	-13.9783	-87.1453	-70.6622	-54.3662	-57.2619
213	-21.9718	-54.0291	0	-25.2327	-45.1982	-55.3323	-34.3334	-74.9775	-23.477	-54.8811	-49.1837	-49.4697	-67.168	-12.9338	-76.0589	-56.9862	-55.2738	-48.6596
214	-30.3353	-58.1887	-0.004	-12.5232	-38.7094	-56.2411	-33.9911	-65.2265	-17.0789	-51.8196	-55.6649	-60.7001	-69.5323	-5.8621	-92.645	-57.4846	-61.9658	-51.9972
215	-28.9347	-51.4975	-0.0748	-23.9985	-38.6059	-56.3054	-37.0916	-76.6153	-20.8931	-56.6708	-71.1501	-52.6804	-69.824	-19.9057	-82.3651	-60.6825	-64.5515	-54.3178
216	-36.0408	-53.1168	-0.121	-20.5299	-45.0151	-53.8453	-22.8281	-66.1452	-21.8887	-47.6062	-57.5086	-53.3952	-61.9537	-25.3537	-93.0754	-65.7119	-57.6192	-61.3803
217	-23.8161	-53.8134	-0.14	-27.443	-44.4374	-51.9979	-22.7733	-63.0778	-24.0068	-45.9497	-47.6699	-53.3277	-51.4142	-33.2896	-97.0595	-74.5917	-50.8039	-68.3136
218	-30.6494	-52.8871	-0.5787	-15.4999	-45.2486	-59.4665	-30.529	-81.9432	-20.4424	-57.3129	-57.2543	-57.251	-55.9399	-30.7581	-91.9057	-70.3381	-56.8151	-64.334
219	-19.8713	-44.0998	-0.3417	-17.7236	-44.3083	-51.2211	-59.8994	-74.202	-20.7912	-61.7742	-57.1051	-53.4867	-62.2946	-26.8151	-78.9632	-60.8092	-57.6288	-55.5292
220	-16.4154	-42.6721	-0.047	-12.5485	-53.3286	-52.5593	-53.0447	-70.051	-21.9747	-58.5517	-59.582	-43.2982	-45.3491	-20.6654	-92.4024	-73.4383	-49.4098	-62.1687
221	-19.5523	-56.6367	-0.1043	-11.6728	-43.2754	-53.4933	-61.0792	-60.9739	-18.3508	-58.5155	-54.6946	-35.7106	-54.6273	-23.3893	-81.9563	-62.7579	-48.3442	-56.0345
222	-18.5638	-54.4751	-2.423	-15.1936	-51.863	-49.5154	-41.2215	-75.6042	-23.1599	-55.447	-50.2158	-35.6507	-57.9393	-18.9042	-99.3055	-73.0803	-47.9353	-63.7633
223	-18.7054	-36.1858	-8.6357	-8.4009	-45.1844	-57.1664	-45.9918	-73.48	-20.7403	-58.8794	-63.7525	-38.3287	-75.5417	-12.708	-93.8649	-66.0311	-59.2076	-57.5347
224	-20.2212	-41.9795	-2.401	-32.7563	-39.0687	-63.5223	-40.7451	-61.2349	-24.742	-55.1674	-52.9623	-42.5996	-78.7617	-11.9775	-113.466	-71.0453	-58.1079	-65.4963
225	-17.614	-51.5533	-0.2376	-37.948	-40.8854	-65.684	-46.9708	-76.1927	-26.357	-62.9492	-38.5516	-46.1166	-78.4348	-19.5158	-107.47	-65.1406	-54.3677	-64.0421
226	-23.1075	-42.6648	-0.046	-41.3302	-49.1326	-60.965	-46.5586	-74.9226	-30.1696	-60.8154	-48.1604	-67.7783	-75.8528	-23.0504	-100.269	-69.5532	-63.9305	-64.2909
227	-28.1927	-56.9641	-0.004	-40.8408	-54.4659	-54.6477	-41.2676	-61.164	-31.7702	-52.3598	-57.2283	-63.0518	-76.8643	-12.2756	-104.326	-62.1157	-65.7148	-59.5724
228	-24.5593	-59.9471	-0.0054	-46.5509	-51.9553	-60.5263	-32.026	-73.1508	-32.8372	-55.2344	-62.1962	-70.6978	-78.2312	-21.8208	-109.463	-67.0041	-70.3751	-66.096
229	-27.8494	-53.9615	-0.0006	-46.5407	-55.246	-58.0988	-31.871	-62.8617	-33.9291	-50.9438	-68.3329	-58.7183	-78.2499	-13.7804	-101.916	-67.337	-68.4337	-61.0111
230	-32.0279	-57.6871	-0.07	-46.6111	-57.6531	-66.4146	-31.8065	-69.7342	-34.7781	-55.9851	-56.0024	-65.6046	-82.2797	-22.6041	-93.8496	-78.9361	-67.9622	-65.1299
231	-36.3444	-56.9334	-0.0052	-43.1928	-52.6537	-56.5734	-31.8135	-78.9431	-31.9506	-55.7767	-66.9155	-64.1602	-81.5054	-17.9333	-89.7504	-68.5345	-70.8604	-58.7394
232	-20.0187	-44.426	-0.1375	-48.9365	-62.8456	-56.7611	-30.4398	-69.3138	-37.3065	-52.1716	-64.8842	-56.5897	-87.1281	-10.423	-87.9114	-80.4694	-69.534	-59.6013
233	-22.0289	-54.0396	-0.0073	-30.3124	-59.6178	-66.7338	-36.2673	-74.3845	-29.9792	-59.1285	-75.6012	-49.3836	-75.8383	-19.1954	-97.1307	-65.7849	-66.941	-60.7037
234	-28.1428	-37.021	-0.0385	-43.6525	-62.7339	-68.5352	-38.737	-74.0237	-35.475	-60.432	-67.0857	-32.6579	-80.1452	-20.3913	-96.7512	-85.0823	-59.9629	-67.4083
235	-29.3572	-48.9856	-0.1754	-43.7672	-57.0719	-59.8598	-40.9567	-74.6238	-33.6715	-58.4801	-65.9761	-32.4236	-70.6935	-24.923	-97.2749	-84.1075	-56.3644	-68.7685
236	-33.1731	-44.9941	-0.1918	-46.6589	-53.3103	-47.7868	-39.6866	-59.9343	-33.387	-49.1359	-68.4324	-42.6244	-70.026	-29.7019	-91.3643	-69.2919	-60.3609	-63.4527
237	-39.4642	-38.1418	0.0002	-42.6235	-62.1438	-57.9518	-36.8731	-62.8873	-34.9224	-52.5707	-73.2636	-55.9967	-77.1737	-18.7489	-103.355	-59.9984	-68.8113	-60.7008
238	-27.6792	-40.3323	-0.0753	-44.0867	-50.3116	-66.996	-39.502	-74.6674	-31.4912	-60.3885	-75.6972	-34.9319	-76.3765	-18.4824	-91.2796	-73.9621	-62.3352	-61.2414
239	-29.0147	-40.0372	-0.2929	-48.6048	-56.5326	-64.2124	-23.5266	-71.9632	-35.1434	-53.2341	-78.2071	-47.6973	-81.9863	-15.8802	-95.0455	-66.8938	-69.2969	-59.2732
240	-23.3533	-37.3184	-0.0182	-59.5352	-53.9414	-60.743	-27.7529	-66.483	-37.8316	-51.6596	-81.4365	-46.0881	-84.6791	-10.7051	-86.2438	-51.6551	-70.7346	-49.5347
241	-29.5134	-45.3595	0.0029	-50.7238	-46.563	-72.426	-36.1094	-61.4667	-32.428	-56.6674	-79.3564	-33.2334	-86.9623	-8.5595	-99.1121	-45.615	-66.5174	-51.0955
242	-26.0597	-38.481	0	-47.5547	-49.309	-65.1428	-37.6256	-72.6875	-32.2879	-58.4853	-76.7359	-44.9939	-87.8754	-18.5771	-102.708	-51.4848	-69.8684	-57.59
243	-17.6231	-44.7969	0	-52.218	-51.4439	-70.749	-45.8136	-80.3513	-34.554	-65.638	-75.9008	-68.967	-76.0782	-8.2711	-79.8021	-66.3974	-73.6487	-51.4902
244	-22.2252	-42.3583	0	-42.8233	-48.2965	-56.5884	-43.1262	-72.841	-30.3733	-57.5185	-73.6285	-55.9084	-77.6462	-4.4745	-87.555	-66.0796	-69.061	-52.703
245	-14.4086	-40.7588	0	-50.3224	-51.4822	-59.522	-34.8317	-68.8451	-33.9349	-54.3996	-79.9053	-64.6193	-78.2122	-7.9241	-87.1693	-70.8351	-74.2456	-55.3095
246	-17.7746	-38.7493	0	-38.4537	-56.6979	-65.2839	-33.3425	-83.9202	-31.7172	-60.8489	-67.4761	-61.8015	-81.4514	-8.0105	-96.9021	-67.5457	-70.243	-57.4861
247	-8.5367	-49.4465	0	-45.7155	-69.7285	-72.1359	-42.1849	-80.6889	-38.4813	-65.0032	-67.4264	-49.7242	-78.341	-10.8559	-77.3215	-73.3745	-65.1639	-53.8506
248	-27.2455	-48.8569	0	-42.0072	-54.2106	-62.7585	-41.661	-73.8511	-32.0726	-59.4235	-49.0576	-42.5906	-82.1819	-23.9536	-91.408	-72.2035	-57.9434	-62.5217
249	-26.1965	-54.0126	0	-42.3064	-49.0845	-65.0744	-44.7141	-68.4411	-30.4636	-59.4099	-58.2734	-57.0727	-75.4762	-22.0082	-83.612	-75.5189	-63.6074	-60.3797
250	-22.986	-55.7387	0	-49.7831	-59.9854	-73.2041	-37.8997	-71.8918	-36.5895	-60.9985	-61.9557	-52.378	-66.3859	-20.103	-87.0095	-60.2252	-60.2399	-55.7792
251	-25.1145	-55.8738	0	-38.9861	-63.6067	-52.6875	-43.4351	-82.057	-34.1976	-59.3932	-57.7368	-52.2718	-75.0433	-20.7271	-99.595	-60.0212	-61.684	-60.1144
252	-25.9539	-53.1752	0	-39.9312	-64.7794	-78.7495	-31.2287	-74.6263	-34.9035	-61.5348	-58.2666	-52.3801	-76.0685	-25.4821	-76.1855	-66.5209	-62.2384	-56.0628
253	-31.4915	-63.2095	0	-34.7646	-63.8913	-56.668	-25.2766	-83.7554	-32.8853	-55.2333	-77.9111	-51.5869	-86.3319	-26.2	-81.6442	-57.3698	-71.9433	-55.0713
254	-27.7849	-60.0786	0	-44.5552	-55.3259	-64.9957	-32.0515	-77.8797	-33.2937	-58.309	-71.5221	-50.5645	-77.9556	-23.9198	-79.5258	-57.4247	-66.6807	-53.6234
255	-30.4379	-59.1013	0	-47.0466	-58.9787	-57.4997	-18.4024	-76.3147	-35.3418	-50.7389	-61.7544	-45.3363	-72.2908	-18.189	-84.1744	-69.845	-59.7938	-57.4028
256	-26.5858	-59.2494	0	-44.1318	-55.4371	-65.186	-42.3873	-84.5734	-33.1896	-64.0489	-72.2371	-54.8496	-69.1639	-11.9527	-99.6362	-48.5666	-65.4169	-53.3852
257	-19.5078	-64.8525	0	-37.2685	-57.8346	-69.8282	-22.2084	-80.9396	-31.701	-57.6587	-64.6962	-61.434	-64.2808	-6.6679	-97.2024	-52.6866	-63.4703	-52.1856
258	-22.9521	-65.4711	0	-38.7576	-65.4148	-76.2416	-28.0455	-74.8115	-34.7241	-59.6995	-65.7164	-50.6297	-77.2788	-10.8395	-103.971	-44.7297	-64.5416	-53.1801
259	-34.3172	-69.8109	0	-43.6831	-59.3385	-61.5978	-39.2641	-81.4649	-34.3405	-60.7756	-55.7333	-57.4985	-83.1908	-14.8324	-97.8176	-70.3489	-65.4742	-60.9996
260	-12.7256	-62.4244	0	-37.8196	-61.4216	-68.4381	-22.9263	-89.024	-33.0804	-60.1295	-65.0649	-45.448	-78.2205	-20.5071	-100.483	-72.7664	-62.9111	-64.5855
261	-24.0584	-66.8686	0	-43.6492	-51.6998	-58.5772	-38.1433	-80.4993	-31.783	-59.0733	-40.369	-54.0179	-75.4367	-20.8271	-87.5537	-55.8285	-56.6079	-54.7364
262	-30.8124	-66.6098	0	-51.7614	-56.8986	-57.6958	-37.6833	-79.0289	-36.22	-58.136	-62.5049	-54.5021	-73.6416	-30.4654	-103.932	-44.6276	-63.5495	-59.675
263	-23.1783	-73.1288	0	-43.707	-60.7503	-62.3164	-22.87	-82.6233	-34.8191	-55.9366	-53.6405	-50.1579	-81.0211	-18.5202	-119.21	-56.5694	-61.6065	-64.7665
264	-28.2994	-63.7089	0	-44.9756	-58.9818	-58.8623	-33.7811	-92.3089	-34.6525	-61.6508	-52.8016	-47.5649	-73.4671	-13.6368	-113.42	-52.7206	-57.9445	-59.9258
265	-23.7296	-66.4088	0	-58.5739	-58.5592	-75.7003	-25.1452	-81.3207	-39.0444	-60.7221	-54.0601	-61.9986	-80.9232	-13.6064	-126.691	-61.8876	-65.6606	-67.395
266	-22.3589	-61.1474	0	-55.9652	-56.5173	-68.3133	-46.1528	-89.4376	-37.4942	-67.9679	-54.6566	-56.3363	-87.1419	-17.8706	-114.533	-48.3125	-66.0449	-60.2387
267	-35.8016	-63.3105	0	-51.9179	-49.7455	-57.1657	-34.521	-83.249	-33.8878	-58.3119	-53.2909	-55.8053	-80.8866	-13.7747	-101.304	-53.3424	-63.3276	-56.1404
268	-35.2894	-50.6159	0	-42.1674	-58.2926	-49.7629	-30.1527	-79.0564	-33.4867	-52.9907	-63.9931	-53.6228	-87.6499	-22.7374	-118.548	-50.821	-68.4219	-64.0355
269	-35.9793	-60.7922	0	-46.3179	-50.375	-68.3347	-33.6054	-82.8261	-32.231	-61.5887	-59.6869	-44.4899	-80.7182	-17.5551	-112.493	-47.5987	-61.6317	-59.2156
270	-19.0625	-60.5633	0	-52.2166	-53.002	-62.7136	-35.7696	-81.1378	-35.0729	-59.8737	-63.7286	-54.8393	-73.5482	-9.8053	-110.625	-59.1149	-64.0387	-59.8484
271	-27.219	-65.7524	0	-60.1235	-58.7007	-57.7464	-43.4573	-85.6812	-39.6081	-62.295	-62.1371	-47.0407	-75.6228	-12.732	-117.493	-53.2563	-61.6002	-61.1604
272	-36.4139	-57.3473	0	-59.3519	-55.4687	-47.7615	-37.98	-68.0473	-38.2735	-51.2629	-65.4874	-56.4052	-81.5093	-20.3849	-107.697	-52.8216	-67.8006	-60.3012
273	-26.9427	-65.3773	0	-53.3891	-55.2414	-51.7479	-19.5643	-84.7258	-36.2102	-52.0127	-68.7829	-56.6268	-83.3171	-12.0854	-107.471	-55.85	-69.5756	-58.4688
274	-33.9034	-67.8273	0	-54.2379	-54.8947	-53.5438	-28.3201	-76.0829	-36.3775	-52.6489	-59.9087	-66.7779	-61.2645	-23.6224	-124.963	-62.557	-62.6504	-70.3808
275	-29.6551	-51.3114	0	-39.4512	-60.3602	-65.4659	-30.6928	-81.6286	-33.2705	-59.2624	-63.0264	-59.2515	-69.1379	-14.8403	-112.303	-45.3895	-63.8053	-57.5109
276	-29.2201	-71.1063	0	-45.1986	-53.6325	-79.0215	-38.7276	-88.3674	-32.9437	-68.7055	-59.0319	-42.2343	-79.2543	-15.376	-117.25	-51.2685	-60.1735	-61.2982
277	-27.9208	-76.8665	0	-40.985	-53.7206	-58.3237	-34.0897	-85.317	-31.5685	-59.2435	-48.3661	-56.4662	-83.9514	-12.225	-127.104	-64.9837	-62.9279	-68.1042
278	-22.018	-70.0311	0	-42.033	-53.5822	-45.6258	-38.4559	-83.084	-31.8717	-55.7219	-57.3118	-57.752	-76.9987	-30.779	-120.492	-40.7697	-64.0208	-64.0136
279	-31.0625	-71.9367	0	-42.3519	-52.2588	-43.8471	-26.3822	-89.5536	-31.5369	-53.261	-68.8162	-54.9067	-84.4972	-32.1932	-103.16	-49.2627	-69.4067	-61.5386
280	-15.9635	-56.1436	0	-33.6382	-50.0176	-38.0145	-24.3076	-87.3866	-27.8853	-49.9029	-51.8841	-55.1409	-80.2376	-14.56	-111.233	-54.4646	-62.4209	-60.0859
281	-23.3827	-60.0182	0	-41.1694	-49.6184	-48.6649	-31.7415	-88.0148	-30.2626	-56.1404	-50.276	-51.4574	-77.8406	-16.4974	-126.967	-60.5055	-59.858	-67.99
282	-40.4028	-58.3012	0	-52.8927	-62.8029	-49.6921	-10.6804	-83.0046	-38.5652	-47.7924	-55.8942	-53.2692	-78.2276	-19.0639	-127.639	-55.586	-62.4637	-67.4296
283	-31.72	-50.6342	0	-40.4815	-64.2076	-43.304	-20.2789	-66.2212	-34.8964	-43.268	-53.9249	-55.6798	-77.4067	-30.7107	-106.625	-51.5151	-62.3371	-62.9503
284	-25.7502	-55.0371	0	-39.3126	-59.4794	-43.2667	-27.1053	-76.8575	-32.9307	-49.0765	-53.2947	-53.5692	-66.7971	-26.4896	-121.614	-48.8086	-57.887	-65.6374
285	-27.1479	-57.3213	0	-43.7846	-61.8632	-35.3841	-19.4434	-73.8371	-35.2159	-42.8882	-51.2651	-48.0576	-82.3956	-22.1464	-120.821	-50.7234	-60.5728	-64.5636
286	-30.3851	-60.3763	0	-51.5542	-68.2646	-42.0923	-20.8865	-75.1513	-39.9396	-46.0434	-56.0949	-44.485	-80.1086	-28.4187	-110.127	-54.5233	-60.2295	-64.3563
287	-30.9774	-50.6228	0	-43.7766	-72.9058	-49.5951	-28.4116	-100.574	-38.8941	-59.5269	-56.2824	-48.6855	-75.9197	-39.6388	-129.677	-50.5979	-60.2959	-73.3046
288	-34.9353	-50.9124	0	-56.0431	-68.6902	-36.2271	-26.4759	-84.942	-41.5778	-49.215	-67.8361	-47.6225	-71.634	-25.6937	-134.471	-53.4629	-62.3642	-71.2092
289	-28.48	-57.2055	0	-46.8778	-70.9236	-56.1139	-31.2888	-75.0968	-39.2671	-54.1665	-58.2197	-51.3179	-75.0929	-22.7173	-127.461	-44.9294	-61.5435	-65.0359
290	-26.2082	-60.9547	0	-53.3012	-57.3602	-43.9822	-22.7902	-76.5389	-36.8871	-47.7704	-71.7534	-44.7014	-72.8354	-12.3803	-121.741	-51.7647	-63.0967	-61.962
291	-25.235	-62.4934	0	-46.784	-59.0628	-43.7418	-22.1688	-79.4848	-35.2823	-48.4651	-58.1309	-52.1189	-70.7518	-20.3576	-120.039	-52.0847	-60.3339	-64.1604
292	-31.1541	-55.8782	0	-56.0927	-58.5805	-35.2363	-18.6723	-80.2516	-38.2244	-44.7201	-51.3551	-47.1374	-74.1848	-28.3989	-114.638	-70.367	-57.5591	-71.1346
293	-29.8389	-50.1815	0	-42.7338	-54.0967	-49.8696	-33.8247	-86.6871	-32.2768	-56.7938	-65.4062	-46.2664	-78.0949	-18.6202	-121.705	-48.6397	-63.2558	-62.9883
294	-27.9319	-57.1795	0	-38.0853	-66.6579	-43.8055	-22.1609	-84.7725	-34.9144	-50.2463	-61.9824	-54.6034	-76.5952	-26.1161	-122.775	-68.2233	-64.3937	-72.3715
295	-25.8353	-53.348	0	-50.8124	-66.0326	-55.1355	-18.7153	-77.9233	-38.9483	-50.5914	-69.2164	-42.9587	-79.5532	-28.6657	-108.233	-52.7359	-63.9094	-63.2115
296	-28.8729	-58.3066	0	-43.7229	-74.2367	-48.9272	-26.9149	-84.3812	-39.3199	-53.4078	-63.5838	-48.2115	-80.6227	-26.6678	-118.464	-59.9273	-64.1393	-68.353
297	-27.4355	-58.8613	0	-51.8027	-46.783	-56.4714	-25.2516	-82.3673	-32.8619	-54.6968	-63.8919	-50.607	-82.1879	-28.8736	-118.505	-64.8365	-65.5623	-70.7384
298	-28.2232	-61.0339	0	-43.0221	-49.7643	-46.1993	-25.9136	-84.159	-30.9288	-52.0906	-59.8753	-40.8253	-84.2463	-28.1027	-121.613	-51.8458	-61.649	-67.1872
299	-27.3498	-53.1776	0	-48.4052	-71.0042	-55.6442	-28.4297	-84.0885	-39.8031	-56.0541	-67.6053	-47.847	-80.8119	-25.5505	-136.645	-59.998	-65.4214	-74.0645
300	-24.6019	-53.1585	0	-41.5506	-62.5305	-49.856	-27.0605	-80.023	-34.6937	-52.3132	-61.7709	-42.4352	-73.1263	-24.9976	-141.328	-55.1189	-59.1108	-73.8148
301	-23.8265	-50.4289	0	-43.7002	-59.5461	-50.2624	-23.2837	-86.6258	-34.4154	-53.3906	-68.41	-52.8082	-75.7866	-33.006	-133.858	-48.1188	-65.6683	-71.6609
302	-36.2841	-47.2183	0	-33.2807	-66.863	-54.3715	-36.2429	-72.8073	-33.3812	-54.4739	-60.9727	-49.8511	-69.1256	-23.4264	-129.513	-27.3026	-59.9831	-60.0807
303	-16.6768	-55.993	0	-45.6266	-53.1715	-55.8347	-16.7875	-87.9901	-32.9327	-53.5374	-59.1412	-51.4046	-65.4615	-25.1133	-122.303	-45.3777	-58.6691	-64.2647
304	-21.6694	-54.2144	0	-31.5325	-53.8843	-57.749	-22.7606	-80.7026	-28.4723	-53.7374	-61.7987	-49.174	-75.2555	-32.9284	-111.372	-43.336	-62.0761	-62.5455
305	-29.7133	-56.222	0	-43.7449	-52.5037	-55.86	-34.8496	-83.8607	-32.0829	-58.1901	-78.493	-41.5907	-66.9915	-30.2817	-148.395	-53.4687	-62.3584	-77.3818
306	-32.9935	-50.0777	0	-34.4552	-59.7533	-66.0287	-33.745	-63.0031	-31.4028	-54.2589	-76.9872	-42.7669	-69.6228	-24.5877	-119.595	-58.5245	-63.1256	-67.5691
307	-37.7636	-56.8303	0	-42.2834	-60.4838	-45.2936	-34.2928	-81.8454	-34.2557	-53.8106	-56.9966	-43.6947	-72.8684	-23.0281	-126.088	-48.3511	-57.8532	-65.8224
308	-25.966	-54.9496	0	-38.6939	-50.5532	-50.4772	-27.9389	-87.9577	-29.749	-55.4579	-59.3834	-50.7505	-77.0392	-15.467	-127.391	-48.705	-62.391	-63.8543
309	-26.0985	-42.8294	0	-41.2959	-47.466	-38.0455	-38.1241	-68.0984	-29.5873	-48.0893	-69.1441	-38.4255	-81.6758	-27.4674	-121.627	-47.6168	-63.0818	-65.5704
310	-29.9382	-47.249	0	-31.0138	-58.7568	-50.0041	-40.1677	-87.5	-29.9235	-59.2239	-68.6609	-44.4932	-59.7006	-37.2396	-124.326	-62.2084	-57.6182	-74.5913
311	-33.5859	-59.0215	0	-47.5445	-54.26	-46.5856	-42.158	-63.7516	-33.9348	-50.8317	-60.08	-44.9882	-69.5097	-34.9361	-104.846	-37.0063	-58.1926	-58.9295
312	-37.0691	-46.956	0	-40.81	-52.5379	-51.6901	-36.04	-78.0239	-31.116	-55.2513	-67.3704	-44.2731	-80.3191	-22.7129	-117.953	-55.296	-63.9875	-65.3206
313	-34.7225	-54.9128	0	-49.9667	-53.2194	-43.1266	-41.4466	-87.338	-34.3954	-57.3037	-69.3902	-32.3024	-66.7081	-21.0376	-131.853	-58.9604	-56.1336	-70.617
314	-39.2788	-53.1645	0	-44.6229	-51.3765	-34.0533	-32.4209	-72.5402	-31.9998	-46.3381	-67.0788	-35.1426	-66.8802	-24.7786	-127.593	-41.0779	-56.3672	-64.4832
315	-26.4663	-55.3105	0	-44.9575	-61.6759	-37.4537	-27.7333	-78.8525	-35.5445	-48.0132	-59.9022	-41.2604	-64.8044	-20.2318	-118.23	-56.7016	-55.3223	-65.0545
316	-32.5832	-53.3697	0	-30.9642	-54.4456	-29.5557	-43.768	-70.0574	-28.4699	-47.7937	-67.1545	-36.8342	-70.7847	-12.9135	-117.414	-64.1689	-58.2578	-64.8321
317	-46.9322	-60.5749	0	-38.9175	-57.7076	-37.0694	-40.1846	-81.4965	-32.2084	-52.9168	-69.5086	-43.7497	-64.1643	-27.0861	-112.963	-50.9242	-59.1409	-63.6578
318	-34.817	-51.861	0	-47.5842	-73.8026	-42.9594	-54.011	-79.4163	-40.4623	-58.7956	-70.7312	-39.0366	-58.5755	-40.7176	-118.412	-44.9661	-56.1144	-68.0319
319	-21.2369	-51.1161	0	-51.3337	-57.7065	-41.9632	-54.0621	-78.7606	-36.3467	-58.262	-80.4987	-29.9691	-54.4834	-30.4509	-125.993	-51.0661	-54.9837	-69.17
320	-24.7735	-46.8548	0	-40.548	-59.8876	-41.7077	-32.2914	-68.0759	-33.4785	-47.3583	-69.681	-38.2474	-42.0705	-26.3867	-117.07	-50.1971	-49.9996	-64.5513
321	-37.4	-49.6623	0	-49.324	-61.5478	-45.5338	-51.0717	-57.9726	-36.9573	-51.526	-77.1629	-50.3353	-51.8654	-28.9997	-124.423	-59.8424	-59.7879	-71.0884
322	-31.7143	-63.0249	0	-33.3246	-55.4748	-37.7808	-47.7691	-71.7944	-29.5998	-52.4481	-72.7156	-35.9035	-65.396	-31.8766	-118.919	-62.9943	-58.005	-71.2633
323	-31.9879	-48.0032	0	-33.0089	-53.1362	-35.9686	-30.6186	-82.3911	-28.715	-49.6594	-74.4326	-40.4026	-61.6896	-27.2577	-133.109	-56.7595	-58.8416	-72.3754
324	-31.2106	-57.7189	0	-46.0008	-46.8985	-35.049	-44.2356	-76.2941	-30.9664	-51.8596	-72.3585	-45.2938	-65.1285	-29.7348	-110.619	-58.8	-60.9269	-66.3846
325	-29.4881	-53.4513	0	-37.2394	-49.2316	-39.8223	-24.0828	-78.5861	-28.8237	-47.4971	-77.0238	-42.718	-65.0133	-31.4703	-124.404	-54.4798	-61.585	-70.118
326	-24.6221	-51.983	0	-39.4012	-42.2789	-44.8695	-31.3695	-75.6672	-27.2267	-50.6354	-57.753	-53.1447	-55.004	-26.1598	-125.912	-58.8662	-55.3006	-70.3127
327	-44.2366	-58.4712	0	-42.1487	-50.4481	-37.268	-20.3171	-71.1901	-30.8656	-42.9251	-69.2367	-37.3742	-69.3366	-41.5358	-115.379	-54.6372	-58.6492	-70.5173
328	-23.7692	-57.1133	0	-38.1288	-50.4567	-37.3873	-35.9484	-75.2347	-29.5285	-49.5235	-68.4147	-53.817	-64.951	-41.2763	-102.709	-49.7905	-62.3942	-64.5919
329	-19.482	-55.666	0	-48.1019	-49.033	-48.282	-34.0502	-84.8937	-32.3783	-55.742	-68.7391	-57.1683	-60.4769	-53.6049	-117.674	-48.173	-62.1281	-73.1506
330	-23.7772	-59.8014	0	-47.2328	-56.7115	-44.2277	-33.692	-77.9889	-34.6481	-51.9695	-65.4346	-49.722	-63.4225	-39.781	-129.107	-48.617	-59.5264	-72.5017
331	-29.3466	-53.2374	0	-43.8331	-65.7194	-42.0754	-14.8951	-73.5546	-36.5175	-43.5084	-71.9874	-54.8216	-63.2716	-46.0686	-113.567	-53.1283	-63.3602	-70.9213
332	-38.7363	-66.3084	0	-42.5568	-60.2818	-47.1117	-30.7559	-62.0651	-34.2795	-46.6442	-65.9645	-59.7328	-52.3243	-38.6049	-130.918	-59.6176	-59.3405	-76.3802
333	-28.3568	-49.6357	0	-39.5005	-63.804	-41.9516	-29.9348	-80.3365	-34.4348	-50.741	-73.1495	-52.5971	-56.8669	-33.1249	-132.398	-47.7984	-60.8712	-71.1071
334	-26.7045	-50.7398	0	-52.8499	-74.5498	-38.0207	-22.464	-64.7152	-42.4666	-41.7333	-59.2186	-60.1002	-63.1583	-45.5246	-127.1	-49.737	-60.8257	-74.1205
335	-38.2519	-55.178	0	-50.2019	-52.5264	-48.9584	-24.8499	-68.2165	-34.2428	-47.3416	-75.4516	-54.356	-61.9016	-41.2687	-140.712	-55.3461	-63.9031	-79.1089
336	-35.611	-49.3901	0	-42.843	-53.989	-46.3527	-30.6557	-62.9993	-32.2773	-46.6692	-75.1942	-46.7839	-51.0274	-29.9098	-124.975	-64.1659	-57.6685	-73.0169
337	-35.8807	-62.1579	0	-49.2097	-47.0636	-48.385	-34.0307	-63.1	-32.0911	-48.5052	-62.943	-55.7788	-59.6607	-33.9097	-122.228	-66.6675	-59.4608	-74.2684
338	-33.3546	-56.8768	0	-42.1145	-45.5556	-44.291	-45.2502	-60.6391	-29.2234	-50.0601	-71.831	-52.8448	-69.5336	-36.3722	-117.406	-60.2985	-64.7365	-71.3589
339	-30.0041	-58.6511	0	-35.228	-64.6194	-36.7335	-41.9366	-74.5482	-33.2825	-51.0728	-71.4708	-54.6621	-54.569	-33.1926	-121.944	-56.5366	-60.234	-70.5577
340	-30.6396	-55.5686	0	-43.3786	-65.1705	-48.6806	-37.2723	-71.7339	-36.183	-52.5623	-82.4622	-59.6359	-67.1992	-34.338	-108.725	-47.9588	-69.7658	-63.6739
341	-25.5469	-54.6611	0	-39.9737	-50.4634	-36.2584	-31.7475	-82.9479	-30.1457	-50.3179	-78.804	-54.3221	-63.4611	-40.5849	-139.975	-56.6988	-65.5291	-79.0862
342	-40.2937	-48.7918	0	-48.2822	-51.3723	-39.8789	-33.4876	-58.1879	-33.2182	-43.8515	-72.9223	-65.0011	-46.4569	-42.6634	-117.274	-48.9594	-61.4601	-69.6323
343	-38.2191	-44.1261	0	-54.3301	-53.9876	-43.7038	-41.5701	-70.5736	-36.1059	-51.9492	-87.3744	-67.5185	-59.6416	-45.8231	-95.614	-63.695	-71.5115	-68.3774
344	-41.6964	-55.3323	0	-37.8228	-52.1081	-43.5377	-22.8081	-72.4508	-29.977	-46.2655	-76.184	-61.6892	-61.9137	-43.0418	-93.9804	-54.3909	-66.5956	-63.8044
345	-45.2519	-58.1833	0	-56.8327	-46.1814	-53.4207	-36.7848	-75.6517	-34.338	-55.2857	-79.0275	-57.0588	-58.9511	-44.2421	-90.5408	-50.1895	-65.0125	-61.6575
346	-42.5762	-52.0687	0	-45.4176	-58.2583	-36.8507	-36.1672	-75.7365	-34.5586	-49.5848	-71.5486	-56.1086	-55.9364	-41.94	-107.802	-58.7406	-61.1979	-69.4942
347	-31.3175	-62.4714	0	-41.7412	-66.1443	-49.0926	-37.1461	-89.1612	-35.9618	-58.4666	-64.951	-52.4788	-59.6863	-48.0309	-99.4358	-53.663	-59.0387	-67.0432
348	-30.7464	-60.2705	0	-45.4269	-60.5726	-35.9319	-45.8736	-94.3657	-35.3332	-58.7237	-70.957	-51.245	-59.4151	-43.4996	-96.7849	-57.7398	-60.539	-66.0081
349	-33.6536	-53.1157	0	-33.1129	-50.099	-54.832	-28.4042	-89.4991	-27.7373	-57.5784	-80.3237	-54.8281	-51.4955	-49.5248	-106.407	-48.2299	-62.2158	-68.0539
350	-31.1112	-52.4009	0	-40.5593	-57.34	-49.7404	-29.2742	-89.8895	-32.6331	-56.3014	-78.637	-49.6577	-38.1208	-42.4812	-103.452	-40.6822	-55.4718	-62.2051
351	-36.1193	-52.0366	0	-52.2225	-57.8548	-51.2969	-24.1636	-76.3892	-36.6924	-50.6166	-76.88	-50.4817	-51.5815	-47.6294	-104.564	-54.5104	-59.6477	-68.9013
352	-36.3835	-58.7606	0	-45.2253	-60.9845	-54.0684	-34.6668	-80.7131	-35.4033	-56.4828	-80.0879	-46.8648	-31.8758	-38.9034	-108.104	-51.9405	-52.9428	-66.316
353	-40.2887	-57.165	0	-47.1308	-67.1747	-47.9488	-28.1477	-75.3664	-38.1018	-50.4876	-92.2853	-58.0859	-55.0881	-54.3935	-91.6446	-62.7887	-68.4864	-69.6089
354	-34.6981	-50.5393	0	-49.4858	-65.2282	-46.4674	-37.0586	-83.793	-38.238	-55.773	-71.0712	-55.0358	-52.4457	-41.7866	-113.488	-59.6036	-59.5176	-71.6261
355	-39.2507	-64.005	0	-27.3391	-62.3404	-46.868	-34.0855	-86.9523	-29.8932	-55.9686	-86.6291	-56.0303	-39.9111	-49.3689	-105.106	-47.4711	-60.8568	-67.3153
356	-37.2704	-58.7244	0	-49.5897	-51.7952	-52.2943	-38.9142	-95.6575	-33.795	-62.2887	-71.9707	-51.9904	-34.7073	-51.1413	-107.447	-58.2481	-52.8895	-72.2788
357	-31.7073	-59.4281	0	-42.7812	-51.7523	-58.8808	-33.9998	-82.3597	-31.5112	-58.4134	-86.0903	-55.8861	-48.5261	-46.947	-106.52	-67.6212	-63.5008	-73.6961
358	-41.4632	-55.3763	0	-39.3206	-49.365	-59.5598	-30.9806	-90.5474	-29.5619	-60.3626	-85.8648	-50.1638	-48.9348	-31.5412	-121.923	-74.2617	-61.6545	-75.9086
359	-44.7889	-74.9992	0	-47.188	-64.3533	-54.1845	-28.8456	-94.3484	-37.1804	-59.1262	-73.7502	-51.3494	-58.6108	-46.4769	-111.77	-60.2995	-61.2368	-72.8488
360	-34.4496	-64.9668	0	-43.6049	-62.0059	-59.8551	-33.7131	-93.296	-35.2036	-62.2881	-83.567	-53.4065	-67.2945	-43.7466	-93.6627	-51.6766	-68.0893	-63.0286
361	-30.3926	-56.09	0	-41.1326	-56.4601	-57.9147	-30.1284	-74.1755	-32.5309	-54.0729	-65.9163	-52.8828	-65.8262	-54.2269	-110.575	-59.6988	-61.5418	-74.8336
362	-29.7861	-57.8161	0	-45.8204	-60.953	-58.8993	-29.0292	-89.5749	-35.5911	-59.1678	-82.6876	-47.3424	-55.7115	-46.2435	-110.822	-59.2302	-61.9138	-72.0986
363	-33.3902	-64.6278	0	-42.5947	-63.1728	-62.9091	-36.9661	-83.1876	-35.2558	-61.0209	-69.6108	-56.0288	-51.1388	-45.2516	-110.439	-55.4169	-58.9261	-70.3692
364	-36.495	-63.8759	0	-55.2511	-59.6861	-55.9925	-39.3119	-78.4227	-38.3124	-57.909	-79.7491	-48.1061	-59.4599	-48.7214	-122.998	-66.0183	-62.4384	-79.2459
365	-41.4056	-59.5985	0	-55.0619	-48.4721	-53.0581	-27.1494	-90.3557	-34.5113	-56.8544	-77.8149	-46.9572	-47.6718	-53.1241	-109.363	-62.6439	-57.4813	-75.0437
366	-47.9819	-54.9541	0	-45.6476	-55.9077	-59.9568	-44.8997	-81.5656	-33.8518	-62.1407	-83.9566	-61.3472	-44.5992	-65.0672	-122.486	-62.1201	-63.301	-83.2244
367	-47.172	-59.7098	0	-42.0301	-57.0143	-59.2022	-31.8333	-84.6253	-33.0148	-58.5536	-83.8156	-49.1775	-55.3528	-53.7184	-115.471	-67.0175	-62.782	-78.7356
368	-37.3989	-53.7993	0	-49.9624	-61.8211	-51.4482	-30.0638	-98.5331	-37.2612	-60.015	-74.9856	-53.9043	-42.1748	-53.6787	-104.259	-71.2281	-57.0216	-76.3886
369	-37.6835	-64.6032	0	-48.1969	-60.5926	-57.5998	-29.7601	-90.0711	-36.2632	-59.1437	-71.5377	-50.8014	-46.4366	-62.3943	-109.526	-65.1254	-56.2586	-79.0152
370	-41.9889	-63.0828	0	-52.7762	-54.7624	-47.8846	-42.2854	-99.1298	-35.8462	-63.0999	-73.5335	-55.9788	-46.5883	-52.8896	-104.462	-73.0027	-58.7002	-76.7848
371	-42.1979	-70.0186	0	-44.2446	-63.3903	-61.7196	-31.2576	-97.009	-35.8783	-63.3287	-69.4232	-55.5929	-56.0695	-50.9874	-116.252	-61.0249	-60.3619	-76.0881
372	-44.2324	-57.8626	0	-48.9928	-53.7347	-63.4692	-41.1324	-87.774	-34.2425	-64.1252	-76.4796	-42.0161	-51.811	-42.9322	-103.161	-84.074	-56.7689	-76.7224
373	-35.6489	-53.495	0	-42.4376	-39.8039	-44.5428	-38.4187	-85.9275	-27.4138	-56.2963	-67.1837	-48.13	-47.7662	-50.7483	-108.048	-75.5633	-54.36	-78.1199
374	-46.6924	-72.5607	0	-49.5769	-61.6658	-53.7671	-29.6825	-77.8953	-37.0809	-53.7816	-73.5513	-51.7056	-43.0104	-38.2437	-113.972	-59.7918	-56.0891	-70.6692
375	-51.0765	-65.0455	0	-44.7201	-56.5681	-52.8826	-27.7378	-91.3115	-33.7627	-57.3106	-71.8244	-51.0009	-56.8009	-35.5222	-104.375	-65.1517	-59.8754	-68.3496
376	-49.3942	-52.2765	0	-39.9656	-56.3596	-49.7957	-24.365	-90.6408	-32.1084	-54.9338	-76.7954	-52.434	-48.0867	-44.5442	-98.8583	-56.2509	-59.1054	-66.5511
377	-53.6858	-66.0334	0	-48.8168	-69.377	-54.0097	-24.0199	-94.9175	-39.3979	-57.649	-71.677	-59.153	-53.9329	-37.769	-106.678	-65.1978	-61.5876	-69.8816
378	-40.4966	-57.8219	0	-51.3979	-67.5437	-48.3428	-19.868	-94.823	-39.6472	-54.3446	-68.9399	-55.9565	-54.6497	-42.0583	-111.192	-65.1231	-59.8487	-72.7911
379	-43.2687	-48.2079	0	-37.7792	-70.6073	-35.6426	-29.5789	-79.6719	-36.1288	-48.2978	-69.7311	-55.1041	-50.8275	-42.2059	-111.731	-63.5757	-58.5542	-72.5042
380	-43.7107	-57.291	0	-35.644	-72.7663	-45.7451	-45.9339	-93.9626	-36.1368	-61.8805	-78.3388	-59.3968	-47.4637	-44.3697	-95.8654	-63.5425	-61.7331	-67.9259
381	-39.5152	-54.1989	0	-37.8642	-77.0494	-49.7981	-32.7979	-70.6181	-38.3045	-51.0714	-79.1354	-59.5054	-43.1352	-44.5579	-117.951	-60.0065	-60.592	-74.1718
382	-38.9951	-50.0899	0	-51.3129	-69.2939	-65.1322	-27.1942	-82.2403	-40.2023	-58.1889	-83.9575	-51.8371	-48.4431	-54.6609	-103.036	-64.7971	-61.4126	-74.1647
383	-50.3175	-50.4089	0	-43.4465	-61.1583	-64.4692	-36.0825	-98.7645	-34.8683	-66.4387	-65.4099	-51.1796	-52.5605	-50.1575	-111.069	-56.2671	-56.3833	-72.4979
384	-37.9511	-54.6586	0	-54.582	-60.79	-50.8893	-19.4865	-72.2851	-38.4573	-47.5536	-67.2168	-58.6549	-60.1625	-41.3055	-94.3856	-69.42	-62.0114	-68.3704
385	-38.2858	-61.5603	0	-41.2798	-57.9181	-62.6674	-32.1713	-85.7706	-33.066	-60.2031	-79.598	-57.5283	-44.2448	-39.8665	-103.793	-68.9339	-60.457	-70.8645
386	-36.2448	-67.6657	0	-56.8961	-50.0033	-51.5949	-29.3566	-77.8208	-35.6331	-52.9241	-71.4677	-47.6679	-45.3512	-39.6684	-105.129	-66.5984	-54.8289	-70.4653
387	-38.556	-60.7583	0	-34.577	-61.7771	-61.3829	-30.3414	-105.654	-32.118	-65.7928	-72.3096	-56.68	-55.6217	-45.2087	-100.229	-65.5809	-61.5371	-70.3395
388	-43.5491	-65.3023	0	-43.4068	-61.7438	-53.4743	-28.7528	-91.8724	-35.0502	-58.0332	-76.1462	-59.1033	-48.061	-48.701	-101.695	-53.011	-61.1035	-67.8023
389	-37.375	-60.0671	0	-47.6329	-49.704	-54.5186	-24.483	-82.9651	-32.4456	-53.9889	-77.0717	-56.8174	-61.1362	-30.5674	-87.2226	-59.2357	-65.0084	-59.0086
390	-43.488	-67.544	0	-46.307	-54.85	-44.174	-25.4263	-92.3321	-33.719	-53.9775	-66.8171	-66.6912	-58.8032	-53.5742	-95.7649	-62.8345	-64.1038	-70.7245
391	-43.0797	-67.4219	0	-55.9193	-61.8667	-40.0023	-21.0614	-81.2249	-39.262	-47.4295	-65.0748	-69.0621	-49.5202	-42.265	-85.1021	-59.4321	-61.219	-62.2664
392	-42.0663	-64.3573	0	-46.7531	-53.6609	-60.4281	-27.4874	-68.3012	-33.4713	-52.0722	-76.7243	-63.7093	-50.68	-52.7258	-79.4165	-51.5287	-63.7045	-61.2237
393	-34.9231	-64.7088	0	-46.9267	-44.9619	-61.5413	-45.2911	-85.7989	-30.6295	-64.2104	-76.3325	-73.757	-57.4622	-30.3761	-88.2114	-63.6967	-69.1839	-60.7614
394	-32.7201	-62.4794	0	-40.5792	-60.1701	-65.2744	-44.0695	-89.5853	-33.5831	-66.3097	-82.6391	-69.1528	-51.3527	-50.8945	-97.8658	-55.6357	-67.7149	-68.132
395	-36.6807	-53.4053	0	-33.44	-57.4691	-59.9872	-34.3785	-82.0005	-30.303	-58.7887	-83.1149	-65.3531	-63.5397	-50.0927	-94.036	-57.5646	-70.6692	-67.2311
396	-36.3932	-62.492	0	-41.0969	-64.8075	-46.839	-34.4874	-74.1323	-35.3015	-51.8196	-89.8946	-62.3869	-54.504	-38.9699	-100.752	-40.8476	-68.9285	-60.1898
397	-35.142	-61.6086	0	-38.6299	-67.4118	-43.9248	-33.5057	-75.524	-35.3472	-50.9848	-80.5679	-51.7555	-59.434	-54.9703	-100.824	-64.5356	-63.9191	-73.4433
398	-37.3062	-52.6893	0	-45.1502	-65.1152	-48.3455	-36.8444	-59.3127	-36.7551	-48.1675	-82.2976	-63.25	-52.594	-38.2744	-94.6522	-67.6659	-66.0472	-66.8642
399	-34.0371	-57.4745	0	-43.6411	-66.5666	-43.631	-20.5971	-77.9261	-36.7359	-47.3847	-74.852	-73.7653	-58.4103	-35.0151	-107.285	-70.4693	-69.0092	-70.9231
400	-30.733	-63.0941	0	-28.708	-57.8854	-42.8672	-36.7432	-83.9298	-28.8645	-54.5134	-74.8428	-60.4157	-51.7165	-52.6602	-96.8264	-73.1514	-62.325	-74.2127
401	-47.3325	-55.6069	0	-37.8141	-55.4129	-43.504	-6.7074	-85.5531	-31.0757	-45.2548	-65.1092	-53.4473	-57.0593	-45.7523	-80.8922	-69.8223	-58.5386	-65.4889
402	-45.0133	-77.1573	0	-49.6948	-70.7341	-44.178	-19.9956	-81.949	-40.143	-48.7075	-57.1855	-70.3334	-57.3943	-43.6635	-99.3257	-58.2328	-61.6377	-67.074
403	-38.9242	-78.7485	0	-46.0602	-56.0711	-52.8755	-20.0262	-80.4616	-34.0438	-51.1211	-51.3608	-67.119	-69.9599	-55.6416	-101.695	-66.541	-62.8132	-74.6259
404	-35.444	-71.9961	0	-40.8164	-54.2854	-39.8092	-24.9181	-81.3026	-31.7006	-48.6766	-68.2304	-62.2381	-61.9777	-41.0564	-87.4462	-73.7546	-64.1487	-67.4191
405	-30.9157	-74.7827	0	-43.1104	-55.5527	-58.6402	-26.7194	-83.2435	-32.8877	-56.201		-68.0634	-65.4663	-53.0346	-101.446	-69.3924	-66.7648	-74.6243
406	-36.2286	-74.0009	0	-52.6284	-65.6699		-26.8427	-84.7587	-39.4328	-55.8007		-74.9502	-54.3838	-57.7454	-99.9206	-63.2972	-64.667	-73.6544
407	-30.1984	-78.2003	0	-46.8037	-45.9136		-37.0207	-83.4027	-30.9058	-60.2117		-69.5125	-64.5496	-46.3213	-74.1769	-55.475	-67.031	-58.6577
408	-48.0606	-74.1417	0	-35.6076	-57.528		-32.4197	-81.3599	-31.0452	-56.8898		-72.4342	-74.3904	-48.3321	-106.929	-69.9741	-73.4123	-75.0784
409	-44.257	-81.3165	0	-46.0811	-59.9586		-39.1261	-69.9546	-35.3466	-54.5403		-72.1787	-65.6652	-52.6916	-108.151	-53.0962	-68.9219	-71.3129
410	-41.7002	-73.301	0	-35.0094	-53.6145		-39.5638	-85.2534	-29.5413	-62.4086		-75.1161	-62.2103	-43.5404	-107.807	-57.7576	-68.6632	-69.7017
411	-46.0984	-79.053	0	-49.9398	-51.7694		-55.2674	-71.7769	-33.9031	-63.5222		-65.9294	-56.6802	-47.6836	-92.4239	-46.0066	-61.3048	-62.038
412	-42.834	-76.1637	0	-43.7501	-54.1583		-44.342	-64.795	-32.6361	-54.5685		-69.745	-67.8869	-61.8443	-99.8731	-67.3651	-68.816	-76.3608
413	-36.7013	-67.8591	0	-37.5469	-48.9168		-48.3706	-76.7757	-28.8212	-62.5731		-47.9564	-61.1348	-57.3904	-119.203	-56.5046	-54.5456	-77.6993
414	-35.4366	-66.6906	0	-46.856	-37.2208		-46.3001	-77.6031	-28.0256	-61.9516		-75.8929	-67.3218	-56.6316		-58.3656	-71.6073	-57.4986
415	-41.611	-85.2633	0	-44.494	-46.4739		-38.1958	-71.0715	-30.3226	-54.6337		-62.0712	-63.4956	-52.3454		-55.3175	-62.7834	-53.8314
416	-39.8063	-79.6379	0	-42.6972	-49.8782		-25.4235	-71.6196	-30.8585	-48.5215		-72.5185	-61.9862	-49.1974		-60.5106	-67.2524	-54.854
417	-29.5098	-88.1	0	-48.5589	-55.9726		-30.4687	-87.5085	-34.8438	-58.9886		-78.2814	-61.7512	-45.3289		-58.2787	-70.0163	-51.8038
418	-33.2713	-80.8321	0	-44.2462	-44.3634		-26.105			-26.105		-66.7145	-79.7256	-46.492		-66.0579
419	-29.81	-78.8084	0		-47.8124		-25.2346			-25.2346		-73.3682	-63.0423	-61.3151		-58.3979
420	-32.8179	-65.2441	0		-50.7055		-20.0158			-20.0158		-76.6404	-72.7526	-70.1383		-46.0552
421	-22.8326	-76.005	0		-37.2892		-29.6746			-29.6746		-73.9806	-60.7311	-65.8748		-55.5632
422	-46.5768	-82.3401	0		-56.936		-28.0455			-28.0455			-66.0886	-61.589		-65.3451
423	-33.5309	-85.3378	0		-49.6338		-34.0083			-34.0083			-65.8786	-64.4204		-68.417
424	-44.5961	-79.9442	0		-47.305		-36.96			-36.96				-62.9017		-79.4833
425	-47.4571	-77.3406	0		-48.2921		-44.7767			-44.7767				-64.905		-66.0712
426	-44.8585	-71.6791	0		-49.2504		-38.7354			-38.7354				-67.4362		-58.0741
427	-39.3498	-95.0427	0		-51.4016		-29.5682			-29.5682				-72.7758		-54.9092
428	-31.0429	-73.8542	0		-44.3274		-31.3985			-31.3985				-64.5961		-51.1801
429	-19.761	-95.0573	0		-53.437		-20.6741			-20.6741				-71.3481		-54.1529
430	-38.2641	-93.2385	0		-49.9978		-42.7013			-42.7013				-65.6664		-56.1977
431	-54.5551	-79.0837
432	-43.649	-91.663
433	-48.0047	-96.4897
434	-32.8974	-93.686
435	-35.7859	-95.5504
436	-40.5124	-88.395
437	-44.9459	-90.5701
438	-29.1348	-79.5133
439	-42.3463	-89.6179
440	-29.4425	-87.1241
441	-30.7987	-84.9622
442	-28.2995	-86.8736
443	-27.8834	-85.6989
444	-19.7223	-83.2744
445	-32.1979	-83.8141
446	-35.234	-85.2548
447	-43.7777	-72.2029
448	-39.9492	-82.7525
449	-40.5177	-97.9795
450	-45.2682	-81.1753
451	-37.1283	-88.1769
452	-41.8518	-80.906
453	-37.3249	-91.0495
454	-37.725	-86.7597
455	-44.0105	-84.1596
456	-29.6625	-66.9119
457	-31.2815	-77.9221
458	-37.2997	-84.3199
459	-33.6169	-82.0153
460	-34.9257	-72.0929
461	-33.4204	-71.863
462	-22.2728	-68.6588
463	-25.2284	-76.8181
464	-27.717	-61.6758
465	-26.9649	-67.075
466	-26.8228	-71.2236
467	-32.928	-73.1483
468	-29.3034	-60.4035
469	-33.0549	-73.7616
470	-37.4316	-72.2057
471	-30.463	-61.2543
472	-31.2046	-67.3067
473	-40.9363	-63.7647
474	-37.3209	-74.439
475	-33.6136	-66.7636
476	-27.7951	-61.1235
477	-27.2574	-78.5211
478	-17.7881	-73.8661
479	-23.9156	-75.5329
480	-18.7589	-85.6309
481	-20.3832	-86.9457
482	-9.1434	-78.5508
483	-33.025	-81.708
484	-24.9626	-67.706
485	-34.2907	-81.6879
486	-30.5321	-65.4516
487	-27.0371	-76.2994
488	-25.831	-80.3212
489	-34.5457	-70.7425
490	-18.778	-70.433
491	-25.4544	-73.9356
492	-26.2381	-71.3423
493	-32.956	-78.2431
494	-31.7838	-66.3185
495	-26.2603	-71.1486
496	-33.2996	-69.1749
497	-22.6889	-82.5592
498	-18.9842	-76.3091
499	-32.3751	-89.6199
500	-34.6005	-74.2735
501	-39.0244	-70.2906
502	-27.702	-81.3035
503	-33.5845	-82.535
504	-34.8176	-88.308
505	-29.4715	-96.9193
506	-38.8598	-90.2592
507	-24.4081	-93.1718
508	-29.3545	-87.6892
509	-20.8214	-89.6632
510	-27.4821	-81.5793
511	-37.5953	-76.8883
512	-31.9574	-70.4122
513	-23.1022	-76.6783
514	-40.3352	-81.9749
515	-37.2316	-90.2607
516	-37.9256	-74.5837
517	-29.1121	-71.9677
518	-34.6175	-80.2937
519	-39.9101	-86.7823
520	-30.0272	-80.0527
521	-29.5735	-76.4003
522	-38.5695	-76.9774
523	-37.1557	-89.2986
524	-38.9941	-88.8291
525	-35.2526	-97.0235
526	-37.966	-85.7775
527	-35.6931	-84.8778
528	-41.294	-82.3132
529	-21.0066	-81.5198
530	-29.6544	-88.4714
531	-25.8659	-86.3039
532	-18.1753	-88.2093
533	-30.0282	-88.1546
534	-37.0999	-81.1003
535	-25.4327	-93.6805
536	-28.9153	-100.111
537	-25.9237	-88.5194
538	-37.7624	-84.4927
539	-23.36	-84.0987
540	-35.1244	-74.0114
541	-25.6152	-80.8754
542	-19.0725	-70.8663
543	-30.2611	-86.2407
544	-32.8377	-84.7451
545	-29.7325	-74.6489
546	-41.5892	-84.5351
547	-34.5296	-84.8463
548	-40.7741	-77.5989
549	-35.182	-66.3262
550	-31.3424	-80.0587
551	-37.3196	-84.1513
552	-26.4265	-71.2566
553	-25.3951	-79.2357
554	-29.7337	-73.6151
555	-27.186	-69.6297
556	-35.7437	-56.3437
557	-38.5998	-58.7986
558	-27.4023	-67.5774
559	-25.0834	-71.0325
560	-24.5978	-68.2318
561	-40.6656	-67.6256
562	-31.2564	-79.6228
563	-15.3575	-68.3538
564	-21.058	-64.6488
565	-25.4412	-60.3279
566	-29.3652	-66.9169
567	-30.4838	-82.0644
568	-26.5545	-71.4331
569	-19.4797	-77.9103
570	-22.2654	-76.0185
571	-27.4667	-64.8244
572	-23.4607	-60.1559
573	-24.0898	-68.2742
574	-26.0611	-66.2515
575	-33.454	-74.2975
576	-25.7918	-74.5873
577	-27.0248	-83.4634
578	-24.7299	-82.9984
579	-18.2421	-77.179
580	-22.709	-75.4251
581	-21.0574	-94.1695
582	-34.5724	-88.9647
583	-23.4241	-86.2594
584	-30.8649	-86.5198
585	-29.6834	-76.5761
586	-22.8722	-74.7653
587	-20.9309	-75.7377
588	-30.3832	-78.2579
589	-35.5242	-79.5544
590	-38.3535	-81.6465
591	-30.3376	-73.8221
592	-30.7674	-79.0056
593	-34.7558	-94.0874
594	-47.6568	-84.3893
595	-43.9054	-83.1308
596	-30.7844	-79.9323
597	-27.0684	-81.2719
598	-45.6527	-78.9511
599	-31.3771	-88.7813
600	-37.2734	-81.3624
601	-37.5174	-64.0472
602	-38.823	-74.0991
603	-27.5923	-79.2046
604	-12.5175	-85.7841
605	-17.7424	-90.3064
606	-21.1204	-95.9959
607	-29.3309	-90.099
608	-32.9444	-97.9684
609	-36.8341	-93.9398
610	-27.9552	-87.1948
611	-34.4279	-93.1471
612	-29.5458	-108.174
613	-38.4358	-93.4611
614	-22.9291	-95.8041
615	-31.9471	-93.6745
616	-40.0949	-91.2924
617	-37.572	-86.7031
618	-40.631	-95.5631
619	-40.5549	-87.8291
620	-30.6498	-84.0059
621	-36.8087	-93.156
622	-32.2262	-77.2412
623	-24.6052	-85.49
624	-38.0503	-90.1614
625	-39.2719	-91.5656
626	-35.6317	-88.2538
627	-32.2454	-85.298
628	-25.6352	-73.9538
629	-39.2836	-86.3935
630	-36.7157	-98.806
631	-39.689	-102.202
632	-27.9604	-88.8525
633	-33.0244	-97.4694
634	-39.4769	-102.855
635	-35.2119	-97.9221
636	-33.8033	-98.3364
637	-34.7529	-98.1658
638	-28.0788	-93.4032
639	-30.135	-107.595
640	-18.5202	-98.9654
641	-24.9558	-96.5418
642	-20.9189	-105.307
643	-23.2583	-101.797
644	-37.3945	-101.151
645	-45.6689	-100.584
646	-41.0674	-103.281
647	-45.9116	-95.6528
648	-47.2986	-111.483
649	-41.3009	-105.581
650	-49.4554	-97.3062
651	-41.6272	-98.2922
652	-37.2976	-94.1231
653	-36.594	-96.398
654	-27.8306	-94.9607
655	-41.7852	-102.522
656	-39.78	-102.29
657	-47.3405	-85.2081
658	-33.0612	-90.533
659	-56.1227	-104.212
660	-33.5742	-105.867
661	-35.1527	-112.951
662	-41.9108	-91.7262
663	-50.0251	-92.6499
664	-29.9266	-92.3097
665	-37.4709	-110.765
666	-22.4123	-97.5452
667	-37.7365	-103.506
668	-46.8628	-109.332
669	-34.548	-101.708
670	-39.2285	-89.0259
671	-34.5805	-99.5571
672	-35.7274	-99.957
673	-32.936	-95.8892
674	-34.7541	-101.148
675	-47.1416	-91.3808
676	-46.3726	-81.3298
677	-41.5507	-94.963
678	-40.3491	-81.6281
679	-38.0603	-90.6623
680	-42.0165	-92.4905
681	-31.9552	-95.5211
682	-28.7836	-103.729
683	-41.736	-94.8242
684	-46.955	-103.402
685	-44.9594	-88.5734
686	-51.2642	-103.06
687	-36.0927	-103.874
688	-16.7061	-95.4131
689	-37.9119	-94.0817
690	-32.6636	-88.9366
691	-30.4735	-95.8047
692	-19.1671	-82.5566
693	-30.3311	-93.4468
694	-34.3768	-93.872
695	-29.7724	-89.6704
696	-37.6264	-102.275
697	-25.1254	-94.6468
698	-33.6162	-92.6839
699	-32.0644	-101.864
700	-41.7053	-89.8328
701	-56.0032	-111.395
702	-43.8289	-94.4369
703	-47.582	-89.6009
704	-51.6964	-96.9509
705	-40.2469	-90.7666
706	-43.8461	-113.08
707	-33.1667	-94.9893
708	-36.7005	-92.0224
709	-39.6358	-77.0847
710	-41.2356	-98.6806
711	-46.3756	-102.361
712	-55.741	-89.3892
713	-55.1277	-97.7537
714	-45.3901	-96.2685
715	-58.0133	-105.175
716	-41.4163	-107.253
717	-56.9711	-92.0047
718	-51.541	-100.869
719	-59.3027	-95.1658
720	-54.7773	-100.575
721	-51.996	-97.4385
722	-52.9641	-89.0637
723	-49.5049	-93.4585
724	-53.3578	-89.6798
725	-48.6993	-101.074
726	-48.5827	-93.3542
727	-40.8649	-110.247
728	-49.5291	-97.1391
729	-48.6223	-92.6979
730	-53.4749	-106.935
731	-53.7592	-92.2099
732	-54.8493	-83.8854
733	-48.3943	-89.1431
734	-49.1817	-86.4821
735	-56.139	-94.3649
736	-53.7856	-86.7222
737	-56.6882	-92.9144
738	-50.5738	-79.331
739	-58.021	-82.2753
740	-53.5705	-83.2093
741	-49.4831	-92.3899
742	-41.5508	-93.4238
743	-63.386	-96.8813
744	-58.3237	-98.6888
745	-48.8839	-88.5074
746	-49.77	-78.6785
747	-51.0828	-82.2985
748	-54.8457	-92.5395
749	-49.5269	-83.4934
750	-51.9555	-89.4092
751	-48.3209	-84.519
752	-52.1305	-101.257
753	-48.5805	-93.1623
754	-47.7935	-74.5628
755	-40.1067	-89.7803
756	-48.7637	-90.2015
757	-25.6874	-85.4695
758	-44.4434	-107.659
759	-48.8073	-97.2156
760	-42.7176	-83.255
761	-38.1408	-96.5582
762	-38.8559	-102.464
763	-39.4106	-101.811
764	-50.1964	-103.599
765	-39.6634	-88.6534
766	-42.9681	-95.1674
767	-38.3778	-101.281
768	-37.9103	-78.2038
769	-42.77	-96.7033
770	-45.1116	-85.9635
771	-33.7939	-94.3386
772	-46.1535	-82.6422
773	-49.9299	-72.5625
774	-29.7679	-77.171
775	-53.5981	-77.9574
776	-40.4695	-80.2516
777	-47.4424	-89.8511
778	-51.3565	-79.6929
779	-44.5885	-85.2796
780	-49.0648	-92.5237
781	-33.1363	-85.886
782	-42.4488	-81.1136
783	-44.5287	-98.3902
784	-53.2351	-93.4156
785	-39.6221	-92.7677
786	-51.6596	-93.2454
787	-50.6243	-94.3944
788	-45.0178	-82.7478
789	-37.1137	-78.5816
790	-38.5413	-85.9721
791	-41.3671	-79.9475
792	-39.5566	-80.9604
793	-23.0808	-98.5652
794	-37.8753	-78.835
795	-37.0005	-85.1097
796	-33.3982	-96.5747
797	-42.6799	-79.38
798	-32.5459	-99.7254
799	-37.9195	-95.8165
800	-37.5028	-89.6998
801	-35.1315	-79.0739
802	-41.2279	-88.9747
	1:7 ESBP3:E1, Alpha	1:7 ESBP3:E1, Omicron	1:3 ESBP3:E1, Alpha 1	1:3 ESBP3:E1, Alpha 2	1:3 ESBP3:E1, Alpha 3	1:3 ESBP3:E1, Omicron 1	1:3 ESBP3:E1, Omicron 2	1:3 ESBP3:E1, Omicron 3	1:3 ESBP3:E1, Alpha	1:3 ESBP3:E1, Omicron	ESBP3, Alpha 1	ESBP3, Alpha 2	ESBP3, Alpha 3	ESBP3, Omicron 1	ESBP3, Omicron 2	ESBP3, Omicron 3	ESBP3, Alpha	ESBP3, Omicron
	-41.4606	-88.8451	0	-45.4219	-59.8055	-54.3354	-32.0603	-85.4634	-35.0758	-57.2864	-75.5614	-56.167	-52.5456	-46.5456	-103.726	-62.5658	-61.4247	-70.946
